# Supplementary material for: 2-Benzoyl-1-(2,4-dichloro­phen­yl)-3-phenyl­guanidine
Source: Acta Crystallogr Sect E Struct Rep Online. 2009 Aug 29;65(Pt 9):o2297–8. doi: 10.1107/S160053680903387X (PMC2970011; doi:10.1107/S160053680903387X)
Supplement: Supplementary file 2 [file e-65-o2297-Isup2.hkl]

# 
# h,k,l, Fc-squared, Fo-squared, sigma(Fo-squared) and status flag 
# 
data_I
_shelx_title ' khawar111' 
_shelx_refln_list_code          4 
_shelx_F_calc_maximum      122.31 
_exptl_crystal_F_000       792.00 
_reflns_d_resolution_high  0.7702 
 
loop_ 
 _symmetry_equiv_pos_as_xyz 
 'x, y, z' 
 '-x, y+1/2, -z+1/2' 
 '-x, -y, -z' 
 'x, -y-1/2, z-1/2' 
 
_cell_length_a    16.4610 
_cell_length_b     6.6630 
_cell_length_c    19.3880 
_cell_angle_alpha  90.000 
_cell_angle_beta  124.072 
_cell_angle_gamma  90.000 
 
_shelx_F_squared_multiplier     1.000 
 
loop_ 
 _refln_index_h 
 _refln_index_k 
 _refln_index_l 
 _refln_F_squared_calc 
 _refln_F_squared_meas 
 _refln_F_squared_sigma 
 _refln_observed_status 
   3   0   0     1809.74     1745.29     16.61 o 
   4   0   0     3758.58     3591.40     38.85 o 
   5   0   0     7614.39     7833.97     99.64 o 
   6   0   0    10661.34    10999.55    150.10 o 
   7   0   0     1373.64     1296.24     39.39 o 
   8   0   0     7928.53     8359.65    215.64 o 
   9   0   0       66.96       66.94      2.74 o 
  10   0   0     4764.74     5222.60    177.60 o 
  11   0   0       65.58       55.29      3.27 o 
  12   0   0        0.10        9.49      3.89 o 
  13   0   0       42.73       37.17      5.98 o 
  14   0   0      971.16      991.56     49.01 o 
  15   0   0      743.37      702.23     33.29 o 
  16   0   0       80.83       84.57     16.76 o 
  17   0   0       17.84       15.29      5.85 o 
   1   1   0      306.14      297.42      4.73 o 
   2   1   0        4.83       15.13      3.57 o 
   3   1   0     2648.69     2432.21     30.68 o 
   4   1   0    13836.46    13956.74    236.03 o 
   5   1   0       52.34       71.65      1.34 o 
   6   1   0       20.05       16.62      1.97 o 
   7   1   0     9243.60     9648.46    120.68 o 
   8   1   0        5.53        8.07      1.65 o 
   9   1   0     1479.60     1609.67     24.33 o 
  10   1   0     1469.40     1581.65     27.04 o 
  11   1   0      131.81      132.60      3.23 o 
  12   1   0     1465.45     1476.35     35.37 o 
  13   1   0       43.70       42.15      3.18 o 
  14   1   0     1117.08     1150.50     36.04 o 
  15   1   0       12.45       13.33      2.82 o 
  16   1   0       67.41       55.49      9.53 o 
  17   1   0      206.07      237.78     12.99 o 
   0   2   0     3745.20     3512.47    136.73 o 
   1   2   0      967.94      977.57     17.79 o 
   2   2   0       42.16       44.29      1.58 o 
   3   2   0      271.93      271.01      5.05 o 
   4   2   0      127.06      136.86      2.23 o 
   5   2   0       20.97       22.58      2.05 o 
   6   2   0       66.15       73.31      1.98 o 
   7   2   0      260.45      258.72      6.72 o 
   8   2   0      103.89      103.56      3.23 o 
   9   2   0      370.69      370.92      5.29 o 
  10   2   0       40.57       34.33      2.79 o 
  11   2   0     1219.93     1194.20     25.94 o 
  12   2   0      592.93      593.52     14.89 o 
  13   2   0       28.35       25.74      3.63 o 
  14   2   0       24.52       29.61      6.37 o 
  15   2   0       28.97       19.74      3.80 o 
  16   2   0      332.08      346.44     14.44 o 
  17   2   0       31.28       22.03      6.09 o 
   1   3   0      146.75      150.77      8.05 o 
   2   3   0     3604.32     3557.21     78.98 o 
   3   3   0       14.81       11.35      3.71 o 
   4   3   0      374.67      305.84     11.19 o 
   5   3   0      159.10      151.34      2.92 o 
   6   3   0      519.70      490.06     12.00 o 
   7   3   0      221.98      242.97      6.02 o 
   8   3   0        0.54        7.11      2.38 o 
   9   3   0       83.74       80.96      4.70 o 
  10   3   0      574.19      568.40     11.73 o 
  11   3   0       41.98       40.40      3.18 o 
  12   3   0        0.54        9.61      3.91 o 
  13   3   0      127.84      112.14      6.52 o 
  14   3   0       84.64       90.17      6.55 o 
  15   3   0       52.63       53.16      6.02 o 
  16   3   0      108.46       78.08     16.08 o 
   0   4   0    14959.96    15045.81    384.61 o 
   1   4   0     5752.99     5538.43     99.33 o 
   2   4   0      565.92      595.60     13.38 o 
   3   4   0      163.66      144.87      8.09 o 
   4   4   0        8.15       11.46      2.91 o 
   5   4   0      106.50      117.36      7.18 o 
   6   4   0     2310.28     2307.68     55.68 o 
   7   4   0     2339.34     2415.81     46.29 o 
   8   4   0      668.90      661.98     15.43 o 
   9   4   0       84.89       82.69      6.33 o 
  10   4   0      298.86      281.69      8.40 o 
  11   4   0       25.40       24.98      4.98 o 
  12   4   0      157.89      162.00      7.36 o 
  13   4   0      116.90      107.57      6.56 o 
  14   4   0      345.85      407.63     25.76 o 
  15   4   0     1217.71     1266.99     50.94 o 
   1   5   0        0.05       11.33      5.03 o 
   2   5   0      343.97      332.61     15.05 o 
   3   5   0     1689.66     1623.72     30.72 o 
   4   5   0      540.96      531.34      9.55 o 
   5   5   0      291.90      269.82      6.76 o 
   6   5   0      337.67      334.90      7.19 o 
   7   5   0      942.07      934.19     14.07 o 
   8   5   0      150.92      160.59      7.51 o 
   9   5   0       15.25       11.83      2.89 o 
  10   5   0      112.79       98.47      5.95 o 
  11   5   0      785.73      831.20     43.21 o 
  12   5   0      257.90      266.36      8.47 o 
  13   5   0      256.33      277.92     10.75 o 
  14   5   0      244.09      237.82     10.01 o 
   0   6   0     1520.94     1474.29     42.03 o 
   1   6   0     1464.15     1451.20     45.63 o 
   2   6   0        1.44       14.09      3.47 o 
   3   6   0       18.28       21.79      2.89 o 
   4   6   0        9.20       10.98      4.65 o 
   5   6   0       70.17       67.80      6.68 o 
   6   6   0       19.53       13.50      3.18 o 
   7   6   0      869.63      896.99     18.41 o 
   8   6   0      685.69      685.86     18.30 o 
   9   6   0       17.56       13.27      7.55 o 
  10   6   0      206.23      202.04     14.58 o 
  11   6   0       68.63       87.72      7.22 o 
  12   6   0       73.71       77.43      6.98 o 
   1   7   0      624.63      662.58     14.25 o 
   2   7   0        7.84       10.41      2.74 o 
   3   7   0      100.92      111.90      5.41 o 
   4   7   0       79.64       72.97      6.20 o 
   5   7   0       23.47       33.38      4.33 o 
   6   7   0       34.58       33.14      8.57 o 
   7   7   0        5.94       19.95      5.97 o 
   8   7   0        0.17       17.06      5.56 o 
   9   7   0       75.60       80.67      6.70 o 
  10   7   0       16.64       24.92      7.54 o 
   0   8   0     1264.52     1194.20     40.91 o 
   1   8   0      895.86      845.31     52.31 o 
   2   8   0       10.03       11.72      3.77 o 
   3   8   0       37.82       37.35      4.44 o 
   4   8   0        1.51       13.43      5.66 o 
   5   8   0      170.01      166.87     16.12 o 
   6   8   0       28.06       13.62      5.54 o 
 -18   1   1       12.46       13.07      6.11 o 
 -17   1   1      149.36      163.10     12.56 o 
 -16   1   1       33.81       36.98      4.46 o 
 -15   1   1      579.62      579.84     15.63 o 
 -14   1   1      386.80      410.89      7.27 o 
 -13   1   1        1.87        7.09      3.64 o 
 -12   1   1       82.52       78.18      2.78 o 
 -11   1   1       26.41       28.54      1.87 o 
 -10   1   1        5.62        9.98      1.41 o 
  -9   1   1      706.88      726.76      8.98 o 
  -8   1   1       93.65       91.42      3.45 o 
  -7   1   1     3832.13     3929.83     41.82 o 
  -6   1   1      645.39      616.54      7.40 o 
  -5   1   1       38.31       29.91      1.51 o 
  -4   1   1       20.78       17.42      0.83 o 
  -2   1   1     1084.48     1098.37     14.39 o 
  -1   1   1       85.75       63.90      1.22 o 
   0   1   1       12.49       23.10      1.37 o 
   1   1   1       88.27       93.59      1.56 o 
   2   1   1      449.02      459.01      7.44 o 
   3   1   1     9425.33     9370.69    158.12 o 
   4   1   1       32.47       54.61      1.44 o 
   5   1   1     1316.57     1284.82     11.77 o 
   6   1   1       79.29       71.20      2.77 o 
   7   1   1     2257.37     2429.50     26.63 o 
   8   1   1      659.91      678.18     12.29 o 
   9   1   1      234.82      221.27      3.88 o 
  10   1   1      157.22      144.54      4.00 o 
  11   1   1      425.12      399.91      8.83 o 
  12   1   1      651.99      652.73     16.60 o 
  13   1   1      353.55      350.75      7.53 o 
  14   1   1       76.18       64.98      7.76 o 
  15   1   1        1.91       19.18      7.23 o 
  16   1   1        0.02       16.89      7.49 o 
  17   1   1        0.63       27.72     10.41 o 
 -17   2   1      201.58      174.14      9.00 o 
 -16   2   1        0.30        8.86      3.54 o 
 -15   2   1      984.07      971.80     29.06 o 
 -14   2   1       12.33       10.24      2.11 o 
 -13   2   1      165.48      178.35      6.59 o 
 -12   2   1      274.91      267.18      6.33 o 
 -11   2   1     1887.05     1915.04     28.29 o 
 -10   2   1     3852.50     3847.99     50.48 o 
  -9   2   1      355.56      362.38     11.60 o 
  -8   2   1      713.84      663.38     15.99 o 
  -7   2   1     9806.10    10193.50    231.94 o 
  -6   2   1      193.84      177.77      4.73 o 
  -5   2   1        0.53       12.31      3.18 o 
  -4   2   1     3490.44     3452.43     48.23 o 
  -3   2   1      195.47      125.75      2.57 o 
  -2   2   1      715.56      784.31     15.24 o 
   1   2   1    14692.27    14532.92    361.68 o 
   2   2   1      115.30      131.14      2.68 o 
   3   2   1        1.72        4.35      0.74 o 
   4   2   1      268.70      247.16      5.34 o 
   5   2   1     1512.68     1528.68     23.66 o 
   6   2   1      972.87     1006.75     15.08 o 
   7   2   1     6442.60     6373.40     82.62 o 
   8   2   1      839.77      748.61      8.76 o 
   9   2   1       43.97       51.53      2.42 o 
  10   2   1      153.83      154.12      3.31 o 
  11   2   1      419.82      393.98     14.31 o 
  12   2   1        0.01        3.84      4.50 o 
  13   2   1      167.00      155.92     15.22 o 
  14   2   1       11.44       15.70      2.99 o 
  15   2   1     1557.27     1764.43     31.80 o 
  16   2   1      366.23      455.76     15.95 o 
 -17   3   1       53.90       58.89     14.33 o 
 -16   3   1       39.95       38.94      6.60 o 
 -15   3   1       54.95       65.63      7.01 o 
 -14   3   1     2278.15     2606.73     43.62 o 
 -13   3   1       92.76       96.24      9.16 o 
 -12   3   1     1585.71     1624.88     36.03 o 
 -11   3   1       71.08       73.41      5.43 o 
 -10   3   1      454.44      444.87     14.46 o 
  -9   3   1      551.58      532.41     10.56 o 
  -8   3   1      737.22      693.80     29.21 o 
  -7   3   1     2271.69     2242.79     34.32 o 
  -6   3   1     2560.89     2473.68     36.34 o 
  -5   3   1        6.98       12.71      1.36 o 
  -4   3   1     3904.75     3711.89     59.84 o 
  -3   3   1     2944.78     2736.08     40.40 o 
  -2   3   1      887.49     1022.66     29.53 o 
  -1   3   1      678.81      769.89     14.67 o 
   0   3   1       93.83       87.46      2.64 o 
   1   3   1      128.38      110.62      7.95 o 
   2   3   1      417.53      485.09     15.53 o 
   3   3   1     2971.05     2734.12     59.81 o 
   4   3   1       48.87       14.16      2.26 o 
   5   3   1     2374.35     2530.89     56.62 o 
   6   3   1       77.48       82.74      2.99 o 
   7   3   1     1094.17     1169.19     13.46 o 
   8   3   1      242.51      246.60      4.12 o 
   9   3   1     1045.17     1035.91     12.40 o 
  10   3   1        5.73        9.51      2.36 o 
  11   3   1      577.03      569.67     24.93 o 
  12   3   1       23.21       30.09      6.29 o 
  13   3   1      100.53      110.34      6.54 o 
  14   3   1      255.49      254.53      9.29 o 
  15   3   1      260.76      277.63     14.98 o 
  16   3   1       83.24       90.33      7.23 o 
 -16   4   1       33.38       20.13      5.22 o 
 -15   4   1      265.33      264.08      9.93 o 
 -14   4   1       16.54       11.38      3.86 o 
 -13   4   1      304.50      286.71      9.31 o 
 -12   4   1        9.77        9.06      2.59 o 
 -11   4   1      948.11      956.52     24.09 o 
 -10   4   1       92.10       94.00      5.20 o 
  -9   4   1        1.73        8.16      3.40 o 
  -8   4   1      197.39      166.43     12.93 o 
  -7   4   1     1406.63     1467.95     35.07 o 
  -6   4   1        0.10        7.46      1.89 o 
  -5   4   1      178.99      195.64      3.99 o 
  -4   4   1       16.68       22.20      2.00 o 
  -3   4   1     1752.31     1742.60     40.51 o 
  -2   4   1      176.46      184.49      5.75 o 
  -1   4   1     2008.96     2123.95     52.61 o 
   0   4   1     1529.53     1416.65     25.84 o 
   1   4   1     1293.02     1222.49     29.21 o 
   2   4   1      308.82      282.21      9.79 o 
   3   4   1      273.27      265.70      6.34 o 
   4   4   1        1.19       13.96      2.75 o 
   5   4   1        8.00        9.43      2.71 o 
   6   4   1       12.64       15.53      2.49 o 
   7   4   1      581.32      558.30     13.15 o 
   8   4   1      357.87      338.89      6.22 o 
   9   4   1      129.13      128.86      4.63 o 
  10   4   1      258.15      263.96      8.10 o 
  11   4   1       35.54       36.16      4.76 o 
  12   4   1        6.95        9.73      3.80 o 
  13   4   1        5.60       19.37      5.83 o 
  14   4   1        4.56        8.91      8.04 o 
  15   4   1      313.95      287.00     10.67 o 
 -14   5   1        2.32       10.72      4.93 o 
 -13   5   1        1.80       16.36      5.53 o 
 -12   5   1        1.27       11.17      5.86 o 
 -11   5   1      106.81       99.84      6.41 o 
 -10   5   1       26.47       30.75      7.55 o 
  -9   5   1      314.00      340.62     15.66 o 
  -8   5   1      101.32      103.77     10.10 o 
  -7   5   1        0.18       12.59      2.79 o 
  -6   5   1       77.04       81.41      5.09 o 
  -5   5   1        0.42        9.31      2.63 o 
  -4   5   1      165.00      184.29      9.71 o 
  -3   5   1       25.47       44.89      9.75 o 
  -2   5   1      145.58      156.77      9.41 o 
  -1   5   1      148.10      148.56      6.59 o 
   0   5   1        0.27        9.97      5.50 o 
   1   5   1      137.83      135.86      6.33 o 
   2   5   1      149.36      149.86      5.72 o 
   3   5   1       58.00       52.66      3.78 o 
   4   5   1       20.01       22.49      2.56 o 
   5   5   1        0.37       18.84      4.05 o 
   6   5   1      213.02      216.27     15.67 o 
   7   5   1       10.83       14.17      4.63 o 
   8   5   1        0.86        8.84      4.16 o 
   9   5   1       46.71       51.92      7.85 o 
  10   5   1       30.58       37.14      4.36 o 
  11   5   1       12.50       16.09      3.25 o 
  12   5   1       35.85       39.84      6.06 o 
  13   5   1       24.99       16.67      3.95 o 
 -13   6   1       42.95       29.20      5.27 o 
 -12   6   1        6.26       24.30      6.37 o 
 -11   6   1      826.47      886.38     19.46 o 
 -10   6   1      167.78      168.67     13.31 o 
  -9   6   1        7.44        9.11      4.30 o 
  -8   6   1      439.18      465.66     27.50 o 
  -7   6   1      812.32      832.18     28.88 o 
  -6   6   1       59.77       58.28      4.33 o 
  -5   6   1       42.90       39.00      4.70 o 
  -4   6   1      809.47      834.10     16.48 o 
  -3   6   1       40.99       46.33      8.17 o 
  -2   6   1      622.44      626.34     12.61 o 
  -1   6   1     1620.13     1642.95     25.46 o 
   0   6   1     3057.40     3162.53     59.81 o 
   1   6   1     1246.19     1168.49     49.45 o 
   2   6   1       92.17       77.13      4.16 o 
   3   6   1       31.31       24.86      4.35 o 
   4   6   1      410.04      381.48     12.64 o 
   5   6   1      129.08      129.25      5.92 o 
   6   6   1      391.05      354.92     29.94 o 
   7   6   1      177.09      183.35     10.83 o 
   8   6   1      452.94      508.07     29.66 o 
   9   6   1        0.07       19.52      6.24 o 
  10   6   1       10.17       16.09      6.01 o 
  11   6   1      154.09      173.04      8.67 o 
  12   6   1        8.52       18.70      5.47 o 
 -10   7   1       62.62       65.35      6.90 o 
  -9   7   1        1.67        3.97      4.70 o 
  -8   7   1      371.66      364.04     20.93 o 
  -7   7   1     1360.69     1324.05     50.03 o 
  -6   7   1      336.21      355.05     10.99 o 
  -5   7   1       83.30       83.35      5.11 o 
  -4   7   1      764.15      846.46     15.23 o 
  -3   7   1        3.88        8.39      3.76 o 
  -2   7   1      296.18      319.12      8.49 o 
  -1   7   1      109.22      113.46      7.90 o 
   0   7   1       48.77       49.11      4.53 o 
   1   7   1      109.83      112.28      9.28 o 
   2   7   1       26.13       27.99      4.55 o 
   3   7   1      901.84      929.23     24.38 o 
   4   7   1      276.07      284.21     21.49 o 
   5   7   1       12.55       25.05      5.44 o 
   6   7   1        2.19        8.39      4.65 o 
   7   7   1       70.87       64.72      6.45 o 
   8   7   1       31.83       31.20      5.16 o 
   9   7   1      103.32       99.98      7.81 o 
  -7   8   1      234.46      245.60     10.69 o 
  -6   8   1      204.49      224.41     24.96 o 
  -5   8   1        9.31       20.45      5.57 o 
  -4   8   1        8.46       10.44      5.02 o 
  -3   8   1      148.66      153.34      7.76 o 
  -2   8   1       37.63       46.33      6.47 o 
  -1   8   1     1002.66     1024.97     24.00 o 
   0   8   1     2256.35     2379.45     67.52 o 
   1   8   1       85.13       72.92      7.04 o 
   2   8   1       33.64       27.09      3.68 o 
   3   8   1       17.21       14.83      3.74 o 
   4   8   1        1.85        5.40      5.41 o 
   5   8   1       33.38       38.96      5.38 o 
   6   8   1        6.10       16.70      5.84 o 
 -18   0   2     1126.20     1013.16     79.28 o 
 -17   0   2      475.25      457.36     15.32 o 
 -16   0   2      457.91      428.01     16.74 o 
 -15   0   2       14.00       19.44      3.93 o 
 -14   0   2      129.65      113.67      8.47 o 
 -13   0   2      152.87      166.05     11.09 o 
 -12   0   2        6.57       11.31      2.13 o 
 -11   0   2     2124.70     2178.26     35.58 o 
 -10   0   2     1376.20     1274.58     20.47 o 
  -9   0   2       29.76       25.47      1.90 o 
  -8   0   2       22.62       27.56      3.50 o 
  -6   0   2     4352.08     4449.16     96.58 o 
  -5   0   2     4954.14     4965.34     65.99 o 
  -3   0   2       41.07       32.04      0.98 o 
   1   0   2     3918.89     4161.80    105.98 o 
   3   0   2     6478.05     6430.34     84.51 o 
   4   0   2     3098.04     2852.05     72.16 o 
   5   0   2     1528.01     1496.49     27.51 o 
   6   0   2      641.58      677.99     24.34 o 
   7   0   2      401.52      324.77     10.40 o 
   8   0   2     3381.57     3337.49    101.96 o 
   9   0   2     1170.58     1151.04     55.83 o 
  10   0   2       52.48       51.92      5.53 o 
  11   0   2      328.56      335.99     14.57 o 
  12   0   2     1028.75     1047.94     28.32 o 
  13   0   2       59.91       54.38      5.77 o 
  14   0   2       59.15       56.55     10.29 o 
  15   0   2     1412.43     1510.22     44.02 o 
  16   0   2     1358.35     1307.17     38.77 o 
 -18   1   2       91.41      106.11      6.19 o 
 -17   1   2      875.87      850.07     24.86 o 
 -16   1   2        0.03       15.12      5.60 o 
 -15   1   2      279.81      297.58      8.21 o 
 -14   1   2      780.93      867.36     21.09 o 
 -13   1   2       15.65       26.46      2.09 o 
 -12   1   2       25.84       25.62      1.78 o 
 -11   1   2        8.63        9.14      3.01 o 
 -10   1   2      270.29      290.35      4.06 o 
  -9   1   2      270.01      247.54      5.70 o 
  -8   1   2     4167.68     4264.68     66.69 o 
  -7   1   2     1955.04     1759.97     35.98 o 
  -6   1   2     1512.40     1443.98     24.67 o 
  -5   1   2     2914.73     2864.55     62.17 o 
  -4   1   2     2212.66     2049.11     35.81 o 
  -3   1   2       80.43       74.93      2.61 o 
  -2   1   2     4509.50     4309.71     75.08 o 
  -1   1   2     1123.60     1060.58     13.59 o 
   0   1   2     7491.40     7187.00    177.99 o 
   1   1   2       26.75       48.32      3.57 o 
   2   1   2     9157.29     8927.42    192.62 o 
   3   1   2     2973.39     2940.10     29.43 o 
   4   1   2     1050.84     1016.59      9.79 o 
   5   1   2       55.81       34.56      4.40 o 
   6   1   2      442.17      433.83      4.68 o 
   7   1   2       28.43       39.09      1.89 o 
   8   1   2     2727.73     2712.69     58.65 o 
   9   1   2      100.86       73.20      5.61 o 
  10   1   2     1085.68     1110.10     23.78 o 
  11   1   2       73.31       69.07      5.23 o 
  12   1   2     2028.22     2077.71     52.34 o 
  13   1   2      274.16      270.98      7.92 o 
  14   1   2       14.45       13.72      5.10 o 
  15   1   2       43.69       39.72      5.32 o 
  16   1   2      261.40      290.38     14.48 o 
 -18   2   2       84.81       76.00     13.29 o 
 -17   2   2       79.91       76.33      7.97 o 
 -16   2   2        6.09       12.55      3.53 o 
 -15   2   2       24.46       25.34      4.02 o 
 -14   2   2      411.62      415.83     14.60 o 
 -13   2   2     1213.90     1246.74     30.10 o 
 -12   2   2        4.13       12.23      2.92 o 
 -11   2   2      398.60      381.90     10.75 o 
 -10   2   2        7.48       11.75      2.82 o 
  -9   2   2      394.01      401.96     11.12 o 
  -8   2   2      641.99      637.19     14.53 o 
  -7   2   2      335.75      323.42      9.10 o 
  -6   2   2      104.31      107.21      5.14 o 
  -5   2   2      383.24      376.64      4.74 o 
  -4   2   2        4.69        5.04      0.91 o 
  -3   2   2       95.48       96.22      1.62 o 
  -2   2   2     1424.01     1306.56     17.28 o 
  -1   2   2     1655.25     1561.41     20.91 o 
   0   2   2     3002.78     3009.44     72.03 o 
   1   2   2     2226.25     2211.48     45.36 o 
   2   2   2     2156.46     2219.83     37.97 o 
   3   2   2        0.05        5.10      0.91 o 
   4   2   2       15.75       14.29      0.79 o 
   5   2   2      151.50      146.65      3.37 o 
   6   2   2      103.40      104.30      2.08 o 
   7   2   2       27.74       20.94      1.70 o 
   8   2   2      567.87      574.28      6.46 o 
   9   2   2      308.06      299.31      8.81 o 
  10   2   2        7.26       11.75      5.36 o 
  11   2   2      649.08      690.96     27.71 o 
  12   2   2       94.52       94.07      4.66 o 
  13   2   2       12.79       15.84      6.19 o 
  14   2   2       50.82       45.22      4.87 o 
  15   2   2      228.99      215.65      8.87 o 
  16   2   2       64.78       68.70      8.70 o 
 -17   3   2        7.24        7.99      3.43 o 
 -16   3   2       67.09       54.26      5.67 o 
 -15   3   2       14.32       13.84      6.01 o 
 -14   3   2       13.07       16.47      5.17 o 
 -13   3   2       39.38       41.55      3.51 o 
 -12   3   2      155.43      143.95      4.40 o 
 -11   3   2       43.43       43.71      2.66 o 
 -10   3   2      781.92      755.57     22.19 o 
  -9   3   2     1798.93     1843.63     22.74 o 
  -8   3   2      906.94      939.34     14.20 o 
  -7   3   2      537.39      542.96      6.23 o 
  -6   3   2      137.40      163.41      3.71 o 
  -5   3   2       35.95       38.12      1.62 o 
  -4   3   2     1424.52     1417.34     34.88 o 
  -3   3   2     2954.23     2910.77     43.65 o 
  -2   3   2      729.31      767.24     12.47 o 
  -1   3   2      432.31      425.35      6.61 o 
   0   3   2        3.10        5.62      1.59 o 
   1   3   2      756.42      814.39     29.08 o 
   2   3   2     2870.83     3043.24     83.67 o 
   3   3   2      668.40      728.00     14.99 o 
   4   3   2      321.30      346.68     16.45 o 
   5   3   2      223.77      206.91      5.75 o 
   6   3   2       71.55       71.35      2.20 o 
   7   3   2       49.40       53.00      1.74 o 
   8   3   2      187.47      193.51      9.41 o 
   9   3   2      344.22      354.43     11.19 o 
  10   3   2      471.69      474.48     22.23 o 
  11   3   2      132.78      137.38      9.67 o 
  12   3   2      177.88      170.96     16.56 o 
  13   3   2        7.11       11.69      4.55 o 
  14   3   2       11.39       12.14      3.39 o 
  15   3   2      286.97      300.55     13.52 o 
 -16   4   2       61.84       52.17      7.28 o 
 -15   4   2       21.92       24.06      5.07 o 
 -14   4   2      148.17      153.11      8.33 o 
 -13   4   2       59.08       61.08      5.20 o 
 -12   4   2        1.81       12.58      4.17 o 
 -11   4   2      817.02      817.70     13.87 o 
 -10   4   2     1202.83     1205.10     20.15 o 
  -9   4   2       42.90       59.15      5.71 o 
  -8   4   2      396.92      398.91     15.06 o 
  -7   4   2     1607.22     1704.04     31.36 o 
  -6   4   2       83.40       89.80      3.71 o 
  -5   4   2        5.84        7.78      1.61 o 
  -4   4   2     2249.01     2369.38     55.30 o 
  -3   4   2     1194.71     1049.37     17.11 o 
  -2   4   2      389.50      449.34     14.44 o 
  -1   4   2     4008.57     4127.60     70.38 o 
   0   4   2     4411.43     4385.01     80.63 o 
   1   4   2     1082.95     1025.25     19.10 o 
   2   4   2       13.64       15.43      2.13 o 
   3   4   2      219.19      196.50      5.48 o 
   4   4   2      627.36      581.09     12.21 o 
   5   4   2      128.71      113.06      5.15 o 
   6   4   2       36.08       42.09      3.52 o 
   7   4   2      489.11      456.38      8.14 o 
   8   4   2     2116.78     2155.12     28.84 o 
   9   4   2      318.29      316.51      7.86 o 
  10   4   2      127.00      129.77      9.67 o 
  11   4   2      186.86      196.10      8.19 o 
  12   4   2      106.84      116.16      6.87 o 
  13   4   2       56.29       44.83      5.89 o 
  14   4   2      175.90      209.16      9.63 o 
 -15   5   2        2.64       16.06      6.53 o 
 -14   5   2     1017.39     1085.90     32.87 o 
 -13   5   2        3.48        8.83      3.18 o 
 -12   5   2      334.85      338.48     31.79 o 
 -11   5   2      202.08      191.60     12.68 o 
 -10   5   2       70.96       76.10     10.61 o 
  -9   5   2        0.18        5.17      5.02 o 
  -8   5   2     1082.10     1130.17     32.23 o 
  -7   5   2     2154.65     2155.40     51.17 o 
  -6   5   2      974.23      938.89     16.53 o 
  -5   5   2      210.27      197.67      5.55 o 
  -4   5   2     1742.90     1733.57     34.09 o 
  -3   5   2        5.96        8.79      2.56 o 
  -2   5   2        0.02       11.71      3.77 o 
  -1   5   2       35.19       38.17      4.09 o 
   0   5   2      115.03      110.64      7.76 o 
   1   5   2     1244.49     1149.46     23.33 o 
   2   5   2        0.30       12.55      3.95 o 
   3   5   2       17.70       15.32      2.60 o 
   4   5   2     1804.22     1721.71     32.47 o 
   5   5   2      129.02      153.51      7.58 o 
   6   5   2       43.58       42.69      3.08 o 
   7   5   2       34.19       32.96      3.20 o 
   8   5   2      375.48      378.73     26.79 o 
   9   5   2     2658.58     2890.06     42.79 o 
  10   5   2        3.04       13.05      4.78 o 
  11   5   2       56.71       55.61      7.82 o 
  12   5   2      146.82      159.96      8.40 o 
  13   5   2      313.69      343.84     12.87 o 
 -13   6   2      128.86      125.36     16.97 o 
 -12   6   2        5.77       17.90      7.28 o 
 -11   6   2      167.28      160.21      8.43 o 
 -10   6   2      630.65      680.17     16.47 o 
  -9   6   2        1.31        6.48      3.54 o 
  -8   6   2      788.47      830.87     26.39 o 
  -7   6   2      177.28      169.26      8.87 o 
  -6   6   2       13.86       15.93      3.16 o 
  -5   6   2      453.33      430.09     16.62 o 
  -4   6   2     1041.89     1046.32     19.67 o 
  -3   6   2      726.07      726.13     14.72 o 
  -2   6   2      265.80      257.12      7.29 o 
  -1   6   2        7.06       15.26      2.41 o 
   0   6   2     2856.06     3026.46     43.37 o 
   1   6   2      391.23      368.93      8.96 o 
   2   6   2      178.04      160.16      6.22 o 
   3   6   2       32.27       31.39      3.56 o 
   4   6   2      312.04      288.10      7.47 o 
   5   6   2     1384.61     1385.08     22.53 o 
   6   6   2      547.33      534.55     13.86 o 
   7   6   2      353.39      375.54     10.63 o 
   8   6   2       92.19      113.93     12.89 o 
   9   6   2      261.68      263.26     10.22 o 
  10   6   2        0.81       16.87      7.12 o 
  11   6   2        0.17       20.00      8.85 o 
 -11   7   2       33.22       21.60      5.55 o 
 -10   7   2        1.96       13.41      5.39 o 
  -9   7   2       19.95       16.83      4.00 o 
  -8   7   2      205.46      197.68     10.08 o 
  -7   7   2       86.26       90.14      6.53 o 
  -6   7   2      100.41       88.34      6.73 o 
  -5   7   2       17.01       11.46      2.45 o 
  -4   7   2      279.59      298.66      8.11 o 
  -3   7   2       18.67       20.23      3.09 o 
  -2   7   2      787.71      831.08     16.59 o 
  -1   7   2        2.65       14.03      5.69 o 
   0   7   2      287.99      291.41      9.44 o 
   1   7   2       47.42       36.36      3.50 o 
   2   7   2      261.08      244.99     14.03 o 
   3   7   2        2.89        8.94      6.49 o 
   4   7   2      436.17      452.79     12.53 o 
   5   7   2       45.83       44.38      6.28 o 
   6   7   2       91.01       95.42      9.84 o 
   7   7   2      138.81      134.24     17.41 o 
   8   7   2       44.68       50.82      6.13 o 
   9   7   2      139.42      155.09     17.42 o 
  -7   8   2      164.12      155.02     11.79 o 
  -6   8   2       81.90       81.86      6.86 o 
  -5   8   2      102.83      101.65      7.30 o 
  -4   8   2       22.74       32.50      5.42 o 
  -3   8   2       32.84       42.42      4.73 o 
  -2   8   2      116.57       93.13      5.43 o 
  -1   8   2      322.00      299.35     30.05 o 
   0   8   2      118.92      104.17      5.88 o 
   1   8   2       79.07       79.35      5.35 o 
   2   8   2      229.76      229.95      7.84 o 
   3   8   2       80.76       70.85      6.10 o 
   4   8   2       40.04       45.43      6.19 o 
   5   8   2       15.39       22.85      5.75 o 
 -18   1   3      166.56      170.87      8.50 o 
 -17   1   3      585.12      529.56     20.69 o 
 -16   1   3        7.07        8.58      3.74 o 
 -15   1   3        5.95        7.78      1.99 o 
 -14   1   3       39.84       57.21      6.11 o 
 -13   1   3      286.90      287.68      8.83 o 
 -12   1   3      221.66      207.78      3.51 o 
 -11   1   3      517.03      549.74     13.26 o 
 -10   1   3       98.75      120.34      2.30 o 
  -9   1   3       20.48       30.19      1.72 o 
  -8   1   3        0.70        9.54      1.76 o 
  -7   1   3     4151.94     4044.36     74.76 o 
  -6   1   3      237.78      189.62      3.70 o 
  -5   1   3     3273.29     3223.67     51.34 o 
  -4   1   3     1402.17     1396.87     29.46 o 
  -3   1   3      980.12     1041.18     12.57 o 
  -2   1   3     1294.38     1335.14     16.80 o 
  -1   1   3     7979.66     7981.14    203.15 o 
   0   1   3     8645.56     9143.51    235.71 o 
   1   1   3     1362.77     1333.84     19.98 o 
   2   1   3     8574.17     8801.51    122.70 o 
   3   1   3      174.33      198.68      4.92 o 
   4   1   3     1209.81     1213.30     15.39 o 
   5   1   3     1128.79     1149.19     25.08 o 
   6   1   3      482.11      536.28     13.66 o 
   7   1   3      791.48      795.42     15.79 o 
   8   1   3     1042.30     1005.19     17.85 o 
   9   1   3     2224.10     2206.67     57.05 o 
  10   1   3      438.51      426.04     19.10 o 
  11   1   3      436.94      425.47     12.82 o 
  12   1   3      124.46      127.54      6.73 o 
  13   1   3       46.27       41.78      6.36 o 
  14   1   3       56.04       36.42      4.37 o 
  15   1   3        4.61       14.60      4.97 o 
  16   1   3      121.38      109.95     11.76 o 
 -18   2   3      410.59      415.67     26.72 o 
 -17   2   3      713.25      699.84     50.38 o 
 -16   2   3      246.67      219.05      7.97 o 
 -15   2   3      117.62      109.92      4.68 o 
 -14   2   3      256.27      234.39      6.08 o 
 -13   2   3      696.25      684.01     23.28 o 
 -12   2   3      568.65      563.53     19.11 o 
 -11   2   3     2654.52     2707.46     45.94 o 
 -10   2   3      946.08      864.44     16.28 o 
  -9   2   3       10.20       10.70      3.76 o 
  -8   2   3     1590.17     1664.93     31.06 o 
  -7   2   3      641.53      685.45     22.81 o 
  -6   2   3       13.68       20.95      2.79 o 
  -5   2   3      184.38      225.20      3.66 o 
  -4   2   3       89.90       76.54      2.75 o 
  -3   2   3     5122.25     4859.22     86.04 o 
  -2   2   3      337.54      265.74      3.88 o 
  -1   2   3      972.61     1005.03     16.43 o 
   0   2   3     6197.50     6274.40    106.81 o 
   1   2   3      282.55      311.57      9.09 o 
   2   2   3      827.68      906.21     18.66 o 
   3   2   3      917.87      857.73     15.08 o 
   4   2   3     2040.49     1909.84     19.46 o 
   5   2   3     3483.02     3335.10     32.96 o 
   6   2   3      343.90      379.83      6.26 o 
   7   2   3       20.77       10.32      1.02 o 
   8   2   3     1303.87     1287.55     20.26 o 
   9   2   3     4648.26     4905.81     87.41 o 
  10   2   3        1.12        5.33      3.69 o 
  11   2   3      653.08      665.67     44.04 o 
  12   2   3      988.87     1072.86     37.73 o 
  13   2   3      596.14      568.05     12.48 o 
  14   2   3      229.03      215.77      8.37 o 
  15   2   3     1674.85     1809.91     56.50 o 
 -17   3   3      389.32      442.93     12.65 o 
 -16   3   3      171.19      171.19      9.92 o 
 -15   3   3      226.84      243.65     14.00 o 
 -14   3   3       62.51       70.84      3.88 o 
 -13   3   3       19.41       23.46      2.71 o 
 -12   3   3      567.78      574.71      8.85 o 
 -11   3   3      360.24      377.89      9.23 o 
 -10   3   3        6.96       15.24      4.38 o 
  -9   3   3      769.98      711.38     10.01 o 
  -8   3   3      556.25      569.16     16.02 o 
  -7   3   3     4338.67     4184.86     94.34 o 
  -6   3   3      939.74      753.16     13.89 o 
  -5   3   3     1295.85     1323.67     26.86 o 
  -4   3   3       28.43       23.13      2.44 o 
  -3   3   3      987.88      985.87     11.57 o 
  -2   3   3     1295.19     1229.00     17.34 o 
  -1   3   3      349.38      348.18      7.06 o 
   0   3   3        4.99       32.64      1.74 o 
   1   3   3     5547.09     5626.99    153.73 o 
   2   3   3     3617.55     3810.89    106.04 o 
   3   3   3      252.13      228.45      4.19 o 
   4   3   3      926.71      904.72     13.58 o 
   5   3   3      367.57      374.50      7.61 o 
   6   3   3      537.11      599.76     12.65 o 
   7   3   3      542.18      583.12     16.89 o 
   8   3   3     3162.52     3197.23     48.66 o 
   9   3   3     2846.32     2894.07     43.11 o 
  10   3   3      578.82      571.68     12.50 o 
  11   3   3      857.32      926.24     40.10 o 
  12   3   3      440.47      449.84     15.77 o 
  13   3   3       63.05       54.47      5.72 o 
  14   3   3       30.11       27.92      4.66 o 
  15   3   3       85.31       79.00      6.84 o 
 -16   4   3       41.19       58.50      6.55 o 
 -15   4   3        5.24        9.23      3.85 o 
 -14   4   3      363.90      369.25     11.45 o 
 -13   4   3      141.19      137.82      9.05 o 
 -12   4   3      891.74      892.74     17.47 o 
 -11   4   3      185.47      171.42      5.97 o 
 -10   4   3     1384.82     1362.03     31.85 o 
  -9   4   3       37.21       35.83      4.71 o 
  -8   4   3      191.93      198.69      9.21 o 
  -7   4   3     1023.85     1022.70     32.95 o 
  -6   4   3     1262.66     1292.51     34.35 o 
  -5   4   3       87.06      120.42      4.08 o 
  -4   4   3      268.84      233.57      5.81 o 
  -3   4   3       19.31       12.41      2.08 o 
  -2   4   3     1910.87     1856.13     32.23 o 
  -1   4   3     1228.83     1235.17     15.37 o 
   0   4   3      639.58      651.07      8.70 o 
   1   4   3       77.63       84.01      4.51 o 
   2   4   3      115.92      126.97      3.46 o 
   3   4   3      185.23      182.82      5.79 o 
   4   4   3     1130.91     1087.00     15.14 o 
   5   4   3      542.60      537.91      9.38 o 
   6   4   3        5.02        5.03      2.03 o 
   7   4   3      490.10      457.85     19.12 o 
   8   4   3      151.59      155.31      4.37 o 
   9   4   3       34.27       41.01      4.61 o 
  10   4   3       28.28       25.08      3.89 o 
  11   4   3        0.73       12.73      5.27 o 
  12   4   3      557.13      602.65     19.21 o 
  13   4   3       51.04       47.36      5.32 o 
  14   4   3      233.02      251.11      9.99 o 
 -15   5   3       51.50       40.46      6.38 o 
 -14   5   3      119.07      108.46     10.16 o 
 -13   5   3       41.28       45.29      7.18 o 
 -12   5   3      115.01      140.02      7.52 o 
 -11   5   3        0.65       17.70      5.86 o 
 -10   5   3      148.82      151.07      7.78 o 
  -9   5   3       51.90       63.52      7.45 o 
  -8   5   3      384.80      368.41     17.29 o 
  -7   5   3        1.22       15.97      3.91 o 
  -6   5   3        6.04       11.73      2.20 o 
  -5   5   3      282.92      284.85     16.09 o 
  -4   5   3       17.89       17.23      4.60 o 
  -3   5   3       82.81       88.20      4.36 o 
  -2   5   3      374.51      373.63      8.53 o 
  -1   5   3       30.31       29.99      2.90 o 
   0   5   3       16.94       17.18      4.80 o 
   1   5   3       39.98       33.04      6.09 o 
   2   5   3        9.83        8.62      3.21 o 
   3   5   3      580.64      536.35     17.12 o 
   4   5   3       18.57       14.60      2.29 o 
   5   5   3      361.97      332.84     10.36 o 
   6   5   3       26.50       15.84      2.27 o 
   7   5   3      106.27       99.37     17.02 o 
   8   5   3       49.56       38.83      6.38 o 
   9   5   3      142.15      139.76     11.61 o 
  10   5   3       77.56       75.26     10.79 o 
  11   5   3      131.23      138.56      7.68 o 
  12   5   3      118.94      125.47      8.10 o 
 -14   6   3      101.25      124.96     14.42 o 
 -13   6   3      115.27      119.86      8.07 o 
 -12   6   3        6.66       10.20      6.60 o 
 -11   6   3       74.56       77.45      6.79 o 
 -10   6   3      244.72      235.31      9.41 o 
  -9   6   3       11.07       16.58      3.85 o 
  -8   6   3       29.42       31.49      4.55 o 
  -7   6   3      234.85      234.36      6.96 o 
  -6   6   3       49.21       48.28      3.78 o 
  -5   6   3       66.40       59.69      4.12 o 
  -4   6   3       33.19       28.35      3.22 o 
  -3   6   3      380.54      360.48     12.60 o 
  -2   6   3     1188.08     1186.91     20.46 o 
  -1   6   3     1792.21     1833.51     31.37 o 
   0   6   3        0.02       17.34      6.68 o 
   1   6   3       45.48       46.72      3.63 o 
   2   6   3      170.71      168.38     10.05 o 
   3   6   3       56.05       59.78      4.29 o 
   4   6   3     1074.40     1142.47     25.35 o 
   5   6   3       66.26       68.25     10.61 o 
   6   6   3      198.75      132.62      9.49 o 
   7   6   3      273.31      260.51      9.31 o 
   8   6   3      408.95      409.66     21.80 o 
   9   6   3      154.65      157.88      8.30 o 
  10   6   3      974.05      965.89     70.43 o 
  11   6   3       60.36       60.98      8.97 o 
 -11   7   3      168.74      166.48     18.77 o 
 -10   7   3       82.44       79.49      6.69 o 
  -9   7   3        6.20       15.01      4.37 o 
  -8   7   3      325.59      348.54     28.36 o 
  -7   7   3      170.32      173.36      8.56 o 
  -6   7   3     1677.91     1782.85     69.86 o 
  -5   7   3       50.00       46.84      4.05 o 
  -4   7   3        0.21       10.47      3.67 o 
  -3   7   3      150.76      170.35      7.28 o 
  -2   7   3       50.52       41.49      4.30 o 
  -1   7   3      292.72      287.86      7.72 o 
   0   7   3      241.95      245.89      6.64 o 
   1   7   3      319.13      328.41     19.98 o 
   2   7   3     1390.42     1389.81     47.90 o 
   3   7   3       39.35       35.62      5.74 o 
   4   7   3      220.07      196.52     16.66 o 
   5   7   3       25.58       25.55      4.27 o 
   6   7   3       14.60        8.61      4.09 o 
   7   7   3      143.95      151.23      8.17 o 
   8   7   3     1489.68     1583.78     34.15 o 
  -7   8   3      307.31      286.91     28.88 o 
  -6   8   3       46.72       54.74      6.22 o 
  -5   8   3      144.11      122.68     12.03 o 
  -4   8   3      440.60      421.00     25.22 o 
  -3   8   3      289.27      300.20     12.89 o 
  -2   8   3       15.42       16.15      4.13 o 
  -1   8   3      279.64      270.54      9.80 o 
   0   8   3       38.06       33.74      4.40 o 
   1   8   3      180.55      197.78      7.63 o 
   2   8   3        1.42        9.99      5.81 o 
   3   8   3       84.21       60.38      5.78 o 
   4   8   3      366.31      392.28     16.05 o 
 -19   0   4       15.30        8.44      4.44 o 
 -18   0   4      222.96      215.07     13.94 o 
 -17   0   4      191.94      207.94     11.36 o 
 -16   0   4      106.88       94.73     19.02 o 
 -15   0   4      101.37      118.14      8.28 o 
 -14   0   4     1064.21      987.39     25.74 o 
 -13   0   4     5737.34     5862.14    156.21 o 
 -12   0   4       59.62       57.36      2.69 o 
 -11   0   4      380.30      376.72      9.37 o 
 -10   0   4     4013.42     4373.25     92.55 o 
  -9   0   4     1132.88     1409.29     34.27 o 
  -8   0   4     5945.00     6806.18    197.83 o 
  -7   0   4     1020.78     1016.69     23.79 o 
  -6   0   4     4309.04     4148.29    105.59 o 
  -5   0   4     1130.01     1079.19     23.09 o 
  -3   0   4     5852.49     5653.14    106.62 o 
  -2   0   4     1411.62     1502.70     33.64 o 
  -1   0   4     3556.33     3544.42     80.49 o 
   0   0   4      501.09      586.96     11.43 o 
   1   0   4     9587.82    10773.40    271.08 o 
   2   0   4      666.32      655.31     24.39 o 
   3   0   4      381.59      364.13     10.97 o 
   4   0   4     5143.80     5194.61     76.38 o 
   5   0   4     6272.76     6324.38    109.11 o 
   6   0   4       32.16       34.05      5.67 o 
   7   0   4     1762.43     1819.44     42.07 o 
   8   0   4     1270.93     1295.02     27.05 o 
   9   0   4      251.05      234.47      7.44 o 
  10   0   4     1763.76     1850.77     33.42 o 
  11   0   4     1459.66     1548.40     32.76 o 
  12   0   4      263.76      263.68      8.29 o 
  13   0   4     1140.95     1174.44     73.43 o 
  14   0   4       13.42       24.31     12.52 o 
  15   0   4     1410.81     1463.24     48.28 o 
 -19   1   4        9.10       10.50      4.41 o 
 -18   1   4      278.48      262.31     13.69 o 
 -17   1   4      690.65      669.13     17.03 o 
 -16   1   4      202.86      190.20      7.17 o 
 -15   1   4      160.05      115.11      4.65 o 
 -14   1   4      464.70      517.98     14.28 o 
 -13   1   4        0.17        5.88      2.16 o 
 -12   1   4        0.31        8.81      1.47 o 
 -11   1   4       37.54       33.07      1.52 o 
 -10   1   4      700.17      680.15      9.95 o 
  -9   1   4     1712.88     1661.51     27.45 o 
  -8   1   4     1431.34     1505.66     28.29 o 
  -7   1   4      454.06      391.87      6.56 o 
  -6   1   4     2764.26     2686.07     39.30 o 
  -5   1   4      550.81      558.66      9.04 o 
  -4   1   4        3.09        2.98      1.14 o 
  -3   1   4        1.13        5.69      1.06 o 
  -2   1   4     4867.33     5082.75     68.11 o 
   1   1   4    14659.06    14843.94    628.29 o 
   2   1   4      158.51      138.51      4.33 o 
   3   1   4       98.32      114.83      2.24 o 
   4   1   4        0.61        7.19      1.20 o 
   5   1   4        2.16        9.44      1.52 o 
   6   1   4      158.84      184.02      6.10 o 
   7   1   4      238.51      211.81      4.38 o 
   8   1   4     3886.03     4023.53     85.62 o 
   9   1   4     4583.84     4726.62     90.10 o 
  10   1   4      240.48      231.20     12.68 o 
  11   1   4     1278.59     1349.45     35.32 o 
  12   1   4       20.90       20.34      3.67 o 
  13   1   4      155.07      149.20      8.94 o 
  14   1   4       11.38       19.39      6.82 o 
  15   1   4      106.91      120.95     14.90 o 
 -18   2   4      121.51      115.58      6.85 o 
 -17   2   4        0.73       13.46      3.63 o 
 -16   2   4       64.07       64.44      4.14 o 
 -15   2   4       91.84      101.22      4.26 o 
 -14   2   4      148.54      138.89      6.92 o 
 -13   2   4        0.31       12.52      4.15 o 
 -12   2   4        6.64       15.71      3.57 o 
 -11   2   4       41.08       51.94      5.75 o 
 -10   2   4      138.03      142.97      8.12 o 
  -9   2   4        1.39        8.48      2.56 o 
  -8   2   4       85.48       94.86      3.57 o 
  -7   2   4       12.37       19.10      1.62 o 
  -6   2   4      118.88      100.81      4.23 o 
  -5   2   4       19.43       23.58      1.79 o 
  -4   2   4       63.00       57.55      1.33 o 
  -3   2   4      366.60      342.55      6.72 o 
  -2   2   4      245.58      266.23      3.88 o 
  -1   2   4     1364.33     1459.01     21.24 o 
   0   2   4      222.56      200.00      5.63 o 
   1   2   4      386.22      364.62      8.60 o 
   2   2   4      904.12      891.93     25.44 o 
   3   2   4      730.72      775.02     27.22 o 
   4   2   4     2571.81     2762.82     47.04 o 
   5   2   4       71.24       57.41      3.09 o 
   6   2   4       70.04       61.40      4.84 o 
   7   2   4      315.75      326.50     12.72 o 
   8   2   4      190.40      188.62     12.08 o 
   9   2   4        0.45        7.97      4.00 o 
  10   2   4        4.03        8.49      3.60 o 
  11   2   4       42.74       38.80      5.08 o 
  12   2   4      527.54      511.79     42.27 o 
  13   2   4       95.41       90.01      6.51 o 
  14   2   4      143.71      134.59      7.53 o 
  15   2   4       28.29       30.75     19.00 o 
 -18   3   4       32.40       22.99      5.45 o 
 -17   3   4      164.90      168.92      7.61 o 
 -16   3   4      667.34      622.66     11.23 o 
 -15   3   4       90.16       94.25      4.59 o 
 -14   3   4      232.71      230.57      7.84 o 
 -13   3   4      234.47      216.82      8.98 o 
 -12   3   4       41.59       46.13      5.79 o 
 -11   3   4      172.29      167.64      7.15 o 
 -10   3   4      162.51      170.85      4.89 o 
  -9   3   4      427.38      419.43      7.80 o 
  -8   3   4      260.87      236.66     14.19 o 
  -7   3   4      628.47      595.29     23.58 o 
  -6   3   4     1227.39     1253.68     34.39 o 
  -5   3   4      471.57      471.28     11.72 o 
  -4   3   4      630.09      724.69      8.90 o 
  -3   3   4      352.48      341.64      5.05 o 
  -2   3   4      422.49      480.51      7.20 o 
  -1   3   4       11.06       11.01      1.90 o 
   0   3   4       63.83       53.25      4.70 o 
   1   3   4     1231.40     1189.57     19.20 o 
   2   3   4      167.97      149.13      3.04 o 
   3   3   4      930.88      928.19     21.86 o 
   4   3   4       12.28       22.42      3.88 o 
   5   3   4       21.27       24.69      1.60 o 
   6   3   4       62.73       65.72      3.14 o 
   7   3   4      356.49      366.84     12.82 o 
   8   3   4      622.84      612.89     21.49 o 
   9   3   4      430.23      407.02     18.11 o 
  10   3   4        0.50       12.10      6.14 o 
  11   3   4      117.99      127.37     14.36 o 
  12   3   4       77.42       88.33      6.42 o 
  13   3   4       19.43       20.20      4.41 o 
  14   3   4       15.17       11.38      4.06 o 
 -17   4   4      143.02      145.17      8.60 o 
 -16   4   4      102.63       91.47      6.46 o 
 -15   4   4      224.68      219.08     10.49 o 
 -14   4   4      158.83      157.08      6.01 o 
 -13   4   4     1600.74     1609.19     47.89 o 
 -12   4   4     1424.64     1397.67     60.05 o 
 -11   4   4      928.12      912.29     38.74 o 
 -10   4   4     1005.86      970.77     29.62 o 
  -9   4   4        3.90       10.58      3.28 o 
  -8   4   4     1560.04     1616.68     84.02 o 
  -7   4   4        5.99        6.92      3.64 o 
  -6   4   4     1421.74     1397.35     32.70 o 
  -5   4   4       59.29       87.68      3.54 o 
  -4   4   4       68.53       77.06      3.74 o 
  -3   4   4      575.14      432.12     15.56 o 
  -2   4   4     2820.69     2917.30     41.94 o 
  -1   4   4        1.74        5.86      1.40 o 
   0   4   4      235.81      241.15      5.35 o 
   1   4   4      469.58      468.74      6.97 o 
   2   4   4       16.46       10.23      3.30 o 
   3   4   4       15.38       12.53      1.09 o 
   4   4   4     1574.45     1647.82     30.96 o 
   5   4   4     1704.63     1703.94     21.85 o 
   6   4   4       26.46       29.55      4.84 o 
   7   4   4        7.63       16.92      3.30 o 
   8   4   4      585.97      616.25     16.58 o 
   9   4   4      843.70      899.23     27.59 o 
  10   4   4      683.05      675.83     16.99 o 
  11   4   4      590.50      589.19     17.01 o 
  12   4   4      754.46      759.69     41.85 o 
  13   4   4      111.70      106.78      7.20 o 
 -16   5   4      454.94      435.21     23.28 o 
 -15   5   4        8.11       15.31      8.08 o 
 -14   5   4      194.92      203.91     17.11 o 
 -13   5   4       27.10       30.37      4.51 o 
 -12   5   4      115.30       98.85     17.84 o 
 -11   5   4        1.34        7.67      3.09 o 
 -10   5   4       15.60       10.29      2.85 o 
  -9   5   4     1843.29     1892.20     59.40 o 
  -8   5   4      157.34      179.16      5.27 o 
  -7   5   4      501.21      496.27      9.18 o 
  -6   5   4     1304.65     1309.16     24.30 o 
  -5   5   4     1806.88     1734.63     65.68 o 
  -4   5   4      678.27      710.38     13.51 o 
  -3   5   4        9.37       14.75      3.97 o 
  -2   5   4     1024.85     1019.13     18.59 o 
  -1   5   4      485.14      466.86     11.09 o 
   0   5   4      181.86      147.91     11.83 o 
   1   5   4     3435.60     3424.99     36.91 o 
   2   5   4     2304.56     2379.48     46.66 o 
   3   5   4      155.75      125.52      6.91 o 
   4   5   4      290.61      279.43     13.06 o 
   5   5   4       20.88       15.82      2.96 o 
   6   5   4      139.74      126.23      5.88 o 
   7   5   4      568.31      598.69     24.44 o 
   8   5   4     2778.76     2957.14     48.89 o 
   9   5   4     1734.41     1860.30     35.07 o 
  10   5   4      179.13      195.36      8.93 o 
  11   5   4      117.97      133.46     11.67 o 
  12   5   4      248.62      259.49     17.06 o 
 -14   6   4       51.21       45.02      6.17 o 
 -13   6   4      766.36      816.35     37.73 o 
 -12   6   4      208.93      199.42     19.17 o 
 -11   6   4      661.57      672.57     26.99 o 
 -10   6   4      180.28      173.52      8.56 o 
  -9   6   4       54.62       53.30      7.06 o 
  -8   6   4       32.37       32.06      4.46 o 
  -7   6   4       78.64       70.63      4.33 o 
  -6   6   4       27.39       27.18      3.91 o 
  -5   6   4      261.80      271.37      7.17 o 
  -4   6   4        5.45        9.48      3.81 o 
  -3   6   4      385.11      395.37     11.76 o 
  -2   6   4     1377.25     1407.98     22.58 o 
  -1   6   4      292.97      298.88      6.70 o 
   0   6   4      600.71      599.21     15.86 o 
   1   6   4      680.91      652.13     18.25 o 
   2   6   4       17.27       20.83      3.01 o 
   3   6   4        7.08        9.23      3.92 o 
   4   6   4       42.06       60.55      5.35 o 
   5   6   4      632.98      582.62     26.22 o 
   6   6   4       65.10       53.81      5.66 o 
   7   6   4       35.83       26.18      6.75 o 
   8   6   4      600.05      646.94     17.02 o 
   9   6   4       86.25       63.07     11.97 o 
  10   6   4       17.17       15.67      8.89 o 
 -11   7   4        0.09        6.31      6.58 o 
 -10   7   4        0.26        6.15      4.46 o 
  -9   7   4      260.50      269.33     20.57 o 
  -8   7   4        1.31        8.29      4.11 o 
  -7   7   4      273.88      287.01     14.06 o 
  -6   7   4       34.85       22.52      4.18 o 
  -5   7   4       13.10       17.52      3.04 o 
  -4   7   4       25.14       29.66      3.90 o 
  -3   7   4       29.03       18.32      3.23 o 
  -2   7   4       19.67       12.75      2.33 o 
  -1   7   4        5.55       10.02      5.23 o 
   0   7   4       87.94       76.62      5.31 o 
   1   7   4        3.80       29.63      8.33 o 
   2   7   4      126.63      107.45     10.23 o 
   3   7   4      370.30      343.07     10.97 o 
   4   7   4       23.15       15.78      5.79 o 
   5   7   4        0.01        5.45      3.63 o 
   6   7   4       11.61       21.67      5.43 o 
   7   7   4      438.91      395.15     21.99 o 
   8   7   4      143.89      103.65      7.50 o 
  -8   8   4       84.93       64.04      6.93 o 
  -7   8   4       24.37       19.24      4.29 o 
  -6   8   4       12.74       23.71      5.13 o 
  -5   8   4       32.58       49.36      7.70 o 
  -4   8   4        7.32       12.70      4.42 o 
  -3   8   4      380.43      388.27     24.30 o 
  -2   8   4        4.28        4.24      6.35 o 
  -1   8   4        4.58       10.15      4.35 o 
   0   8   4      358.67      383.33     13.89 o 
   1   8   4       52.74       47.34      6.78 o 
   2   8   4        0.76       12.34      6.04 o 
   3   8   4       13.59       16.54      7.22 o 
   4   8   4      335.47      385.79     37.70 o 
 -19   1   5        0.89       15.08      5.42 o 
 -18   1   5      211.39      210.12     10.79 o 
 -17   1   5      101.59      101.65      6.68 o 
 -16   1   5     1411.66     1315.58     37.70 o 
 -15   1   5        7.46        7.28      3.77 o 
 -14   1   5      181.31      174.02      8.02 o 
 -13   1   5      121.28      106.92      3.02 o 
 -12   1   5       16.40       22.66      1.84 o 
 -11   1   5      116.43      126.61      3.94 o 
 -10   1   5     2748.35     2749.69     51.25 o 
  -9   1   5     1573.10     1586.88     31.06 o 
  -8   1   5      117.67      136.94      3.75 o 
  -7   1   5      116.36       95.28      3.26 o 
  -6   1   5      939.71      927.94     14.22 o 
  -5   1   5      232.36      227.92      4.61 o 
  -4   1   5     1493.45     1553.46     15.82 o 
  -3   1   5      479.17      495.11     12.13 o 
  -2   1   5     4143.90     4364.44     82.14 o 
  -1   1   5     6909.48     7129.82    170.40 o 
   0   1   5    14808.28    16862.82    428.88 o 
   1   1   5     3401.73     3571.22     82.91 o 
   2   1   5      743.21      769.31     20.06 o 
   3   1   5      156.81      176.86      7.10 o 
   4   1   5      263.88      312.27      7.01 o 
   5   1   5      694.44      730.55      9.52 o 
   6   1   5        0.34        5.15      1.47 o 
   7   1   5      118.88      109.90      3.60 o 
   8   1   5     3792.83     3932.71     83.26 o 
   9   1   5      201.12      179.39      4.93 o 
  10   1   5        0.05        7.61      4.13 o 
  11   1   5      270.28      253.73      6.31 o 
  12   1   5      174.82      170.65      7.01 o 
  13   1   5       28.65       21.40      3.59 o 
  14   1   5        0.91        7.58      4.63 o 
 -19   2   5        5.28       10.54      4.70 o 
 -18   2   5      141.27      146.10      6.94 o 
 -17   2   5        4.38       15.10      4.22 o 
 -16   2   5      110.58      111.15      4.63 o 
 -15   2   5        5.88       10.36      2.28 o 
 -14   2   5     3467.09     3595.99     42.59 o 
 -13   2   5     3590.97     3599.15     71.73 o 
 -12   2   5      303.41      303.21      7.49 o 
 -11   2   5      265.23      296.66      8.80 o 
 -10   2   5      129.63      114.67      5.33 o 
  -9   2   5      342.63      389.50     11.47 o 
  -8   2   5      532.92      584.28     18.77 o 
  -7   2   5       57.32       79.37      4.50 o 
  -6   2   5     9991.71     9617.59    153.33 o 
  -5   2   5     1450.33     1377.01     26.24 o 
  -4   2   5     3754.73     3823.67     77.76 o 
  -3   2   5     2757.54     2738.87     53.69 o 
  -2   2   5     1999.51     1878.84     38.17 o 
  -1   2   5     1485.34     1542.85     26.34 o 
   0   2   5     2729.87     2795.87     62.53 o 
   1   2   5     6088.93     6398.10    175.49 o 
   2   2   5       46.67       96.00      3.94 o 
   3   2   5      216.45      251.29      7.02 o 
   4   2   5      861.80      761.69     25.34 o 
   5   2   5     1390.68     1403.10     27.57 o 
   6   2   5     1262.21     1315.50     26.54 o 
   7   2   5      700.74      721.13     11.11 o 
   8   2   5     1268.41     1329.34     29.10 o 
   9   2   5        3.99        5.49      3.65 o 
  10   2   5     1002.02     1045.68     21.74 o 
  11   2   5      570.75      572.28     16.69 o 
  12   2   5      481.96      486.40     26.27 o 
  13   2   5      255.37      287.30      9.97 o 
  14   2   5        2.96        5.90      4.41 o 
 -18   3   5      431.18      443.02     10.99 o 
 -17   3   5      524.96      507.85     18.17 o 
 -16   3   5     1540.40     1554.54     43.22 o 
 -15   3   5       17.07       23.63      3.70 o 
 -14   3   5      176.46      180.13      9.37 o 
 -13   3   5      206.08      204.86     13.55 o 
 -12   3   5      124.71      115.82      5.91 o 
 -11   3   5      448.63      452.68      9.77 o 
 -10   3   5     1238.10     1172.87     38.94 o 
  -9   3   5     1432.29     1407.99     32.95 o 
  -8   3   5      325.68      304.02      5.43 o 
  -7   3   5      717.12      706.77     27.46 o 
  -6   3   5     1386.68     1361.49     36.05 o 
  -5   3   5       98.33       97.34      3.18 o 
  -4   3   5      691.37      754.40     13.73 o 
  -3   3   5     2091.03     2079.63     25.27 o 
  -2   3   5     1621.61     1596.47     26.36 o 
  -1   3   5      230.35      189.04      4.83 o 
   0   3   5        8.38        5.08      3.32 o 
   1   3   5    10669.51    10872.02    172.77 o 
   2   3   5     2154.18     2129.40     28.81 o 
   3   3   5      147.91      180.69      7.45 o 
   4   3   5       46.18       48.93      2.82 o 
   5   3   5      184.91      177.42      5.92 o 
   6   3   5      791.58      767.93     15.22 o 
   7   3   5      971.60     1017.45     30.61 o 
   8   3   5     2300.32     2341.56     78.77 o 
   9   3   5     1605.32     1673.26     55.11 o 
  10   3   5      189.39      207.13     10.14 o 
  11   3   5       68.47       59.67      5.16 o 
  12   3   5        8.26       12.62      3.39 o 
  13   3   5        9.51       12.49      4.09 o 
 -17   4   5       99.78       94.90      7.11 o 
 -16   4   5      317.80      307.16      8.28 o 
 -15   4   5      117.65      114.45      4.90 o 
 -14   4   5       49.76       34.41      5.71 o 
 -13   4   5     1181.41     1186.80     49.83 o 
 -12   4   5       91.31       89.75      5.43 o 
 -11   4   5     1945.05     1972.01     56.65 o 
 -10   4   5      957.38      963.97     18.77 o 
  -9   4   5       52.44       48.10      1.93 o 
  -8   4   5       62.88       71.96      2.46 o 
  -7   4   5        0.10        5.70      1.92 o 
  -6   4   5      562.92      560.62     15.61 o 
  -5   4   5        0.33       13.50      4.10 o 
  -4   4   5      292.62      269.26     17.52 o 
  -3   4   5     1584.59     1572.55     24.72 o 
  -2   4   5        6.28        7.44      1.58 o 
  -1   4   5        2.30        7.17      1.27 o 
   0   4   5        0.16        6.60      1.87 o 
   1   4   5        6.12       13.06      2.40 o 
   2   4   5      480.48      451.84      9.35 o 
   3   4   5        6.67       11.25      3.03 o 
   4   4   5        7.44        6.62      1.63 o 
   5   4   5     1151.52     1130.19     22.00 o 
   6   4   5       17.74       18.80      2.34 o 
   7   4   5      106.53      111.89      5.01 o 
   8   4   5      240.78      240.20     30.50 o 
   9   4   5       64.76       52.45     13.06 o 
  10   4   5      228.99      207.72     16.00 o 
  11   4   5      338.01      331.44     20.20 o 
  12   4   5       63.72       78.28     11.03 o 
 -16   5   5      128.86      124.35      8.26 o 
 -15   5   5       87.15       78.87      6.88 o 
 -14   5   5       21.37       15.55      3.84 o 
 -13   5   5       59.16       50.90      5.67 o 
 -12   5   5      116.56      116.45      6.91 o 
 -11   5   5       25.14       31.26      6.59 o 
 -10   5   5      278.21      278.36     12.50 o 
  -9   5   5        5.36       12.53      3.53 o 
  -8   5   5        8.13       16.41      2.78 o 
  -7   5   5      280.69      269.37      8.38 o 
  -6   5   5      350.15      335.66     13.85 o 
  -5   5   5      281.24      266.64      7.03 o 
  -4   5   5     1170.19     1171.26     34.17 o 
  -3   5   5        9.42        9.79      2.47 o 
  -2   5   5      335.44      303.21     11.97 o 
  -1   5   5      512.72      500.48     14.24 o 
   0   5   5      379.01      371.85     13.54 o 
   1   5   5       20.43       19.02      2.02 o 
   2   5   5      231.59      252.27      5.28 o 
   3   5   5       24.65       31.09      3.39 o 
   4   5   5       23.46       17.12      3.05 o 
   5   5   5      392.20      362.78     11.79 o 
   6   5   5      362.60      330.12     14.86 o 
   7   5   5      364.86      336.20     28.43 o 
   8   5   5       27.57       42.08      9.42 o 
   9   5   5        8.89       26.70     14.32 o 
  10   5   5       48.86       49.68      7.32 o 
  11   5   5        4.56       11.70      4.77 o 
 -14   6   5      585.95      629.13     16.13 o 
 -13   6   5      679.13      704.71     16.47 o 
 -12   6   5       46.49       51.97      7.31 o 
 -11   6   5        0.01        1.17      5.96 o 
 -10   6   5       47.47       41.43      5.03 o 
  -9   6   5       20.23       19.61      9.15 o 
  -8   6   5       65.55       49.97      5.29 o 
  -7   6   5       24.81       27.88      3.11 o 
  -6   6   5     1204.43     1231.69     21.96 o 
  -5   6   5       37.17       37.03      3.61 o 
  -4   6   5      107.19      114.40      5.47 o 
  -3   6   5      196.95      170.85     20.86 o 
  -2   6   5        4.55       11.03      3.43 o 
  -1   6   5      266.64      258.41      6.39 o 
   0   6   5     1207.77     1201.11     18.43 o 
   1   6   5      112.85       97.65      8.51 o 
   2   6   5      498.64      449.03     20.17 o 
   3   6   5      233.18      227.49      7.43 o 
   4   6   5      342.31      369.95     10.37 o 
   5   6   5        4.61       14.61      5.41 o 
   6   6   5      574.43      596.22     14.35 o 
   7   6   5      123.31      113.48     12.40 o 
   8   6   5      111.61      111.03     18.37 o 
   9   6   5      358.73      338.35     16.99 o 
 -12   7   5       47.48       54.92      6.29 o 
 -11   7   5       98.98       89.24     14.18 o 
 -10   7   5      591.91      614.27     38.14 o 
  -9   7   5      135.16      130.35      8.93 o 
  -8   7   5      128.00      119.62      8.65 o 
  -7   7   5      141.67      154.47      8.93 o 
  -6   7   5       71.79       71.06      4.47 o 
  -5   7   5       90.03       82.48      5.63 o 
  -4   7   5       54.01       46.60      4.58 o 
  -3   7   5        2.15        6.07      3.94 o 
  -2   7   5     1032.08     1064.37     37.82 o 
  -1   7   5      106.16      102.76      5.88 o 
   0   7   5      247.68      235.96      7.48 o 
   1   7   5     1809.89     1970.71     30.72 o 
   2   7   5      318.65      298.45     13.46 o 
   3   7   5      299.94      317.25      9.61 o 
   4   7   5      306.78      262.46     21.31 o 
   5   7   5       94.75       85.84      6.72 o 
   6   7   5      345.07      346.12     13.06 o 
   7   7   5      377.42      417.07     31.72 o 
  -8   8   5      105.84       85.81     11.96 o 
  -7   8   5        3.02        9.87      3.70 o 
  -6   8   5      337.28      365.23     12.17 o 
  -5   8   5        5.31       13.31      6.36 o 
  -4   8   5        0.93        8.14      5.61 o 
  -3   8   5      157.13      209.55     16.90 o 
  -2   8   5      148.72      128.46      9.04 o 
  -1   8   5        3.42        8.13      6.90 o 
   0   8   5        5.42       20.26      7.08 o 
   1   8   5       38.19       27.02     10.51 o 
   2   8   5      406.76      450.33     44.12 o 
   3   8   5       80.02       73.75      8.41 o 
 -20   0   6      381.02      430.86     16.87 o 
 -19   0   6       30.20       25.16      9.73 o 
 -18   0   6      346.34      284.58     13.03 o 
 -17   0   6      307.38      285.40     37.37 o 
 -16   0   6     1079.61     1147.55     44.93 o 
 -15   0   6      558.00      454.28     22.36 o 
 -14   0   6     2532.33     2427.64     74.69 o 
 -13   0   6     2447.59     2533.95     58.49 o 
 -12   0   6     1179.27     1223.78     34.31 o 
 -11   0   6      174.41      189.44      5.41 o 
 -10   0   6       10.31        8.63      2.76 o 
  -9   0   6     1187.51     1261.95     46.41 o 
  -8   0   6      302.06      316.81      7.67 o 
  -7   0   6      368.49      304.76      4.74 o 
  -6   0   6     4373.26     4397.13     92.34 o 
  -5   0   6     3551.51     3346.45    117.44 o 
  -4   0   6      100.91      131.40      3.07 o 
  -3   0   6     1490.40     1516.63     64.17 o 
  -2   0   6     2324.60     2443.86     97.70 o 
  -1   0   6     3075.94     3191.71    125.89 o 
   0   0   6     1059.72     1162.65     57.43 o 
   1   0   6      557.13      481.28     10.36 o 
   2   0   6     6857.95     7084.23    176.85 o 
   3   0   6      477.31      531.43     14.15 o 
   4   0   6      153.31      157.22      4.14 o 
   5   0   6     1462.90     1530.26     70.60 o 
   6   0   6      297.45      321.48      8.66 o 
   7   0   6      105.93       95.05      4.95 o 
   8   0   6      127.33      113.28      5.69 o 
   9   0   6     1359.76     1451.93     31.56 o 
  10   0   6      353.56      383.00     10.94 o 
  11   0   6       10.93       12.19      3.93 o 
  12   0   6     1370.96     1359.08     92.92 o 
  13   0   6      263.60      272.11     18.00 o 
  14   0   6        4.62       13.54     11.77 o 
 -19   1   6      111.09      123.37      6.85 o 
 -18   1   6      454.64      433.93     19.01 o 
 -17   1   6      676.56      667.21     36.20 o 
 -16   1   6      533.28      514.87      9.56 o 
 -15   1   6       91.60       73.60      4.17 o 
 -14   1   6       60.41       78.00      4.66 o 
 -13   1   6      335.65      325.04      9.17 o 
 -12   1   6      219.26      203.85      3.93 o 
 -11   1   6       87.01       85.60      2.79 o 
 -10   1   6      860.17      738.10     15.29 o 
  -9   1   6     3308.31     3223.45     55.98 o 
  -8   1   6     3263.35     3467.69     82.89 o 
  -7   1   6      904.45      908.96     19.36 o 
  -6   1   6     1443.06     1491.01     24.72 o 
  -5   1   6      806.81      920.61     12.13 o 
  -4   1   6     2213.49     2299.63     51.97 o 
  -3   1   6      188.76      205.14      2.93 o 
  -2   1   6     7626.49     7862.19    170.61 o 
  -1   1   6       15.73        8.07      1.14 o 
   0   1   6       11.69       31.01      6.16 o 
   1   1   6     3491.85     3657.07     95.07 o 
   2   1   6     9215.52     9968.41    453.76 o 
   3   1   6       32.28       53.75      2.22 o 
   4   1   6        1.18        8.54      3.49 o 
   5   1   6      736.06      712.17     10.38 o 
   6   1   6      904.47      922.89     16.44 o 
   7   1   6       14.93       16.47      2.25 o 
   8   1   6     1701.55     1706.40     50.91 o 
   9   1   6      796.46      778.31     14.89 o 
  10   1   6       28.08       20.42      2.73 o 
  11   1   6      130.66      131.11      6.34 o 
  12   1   6       45.91       48.04     10.20 o 
  13   1   6        0.73        7.22      3.47 o 
  14   1   6      268.81      255.24     21.49 o 
 -19   2   6        8.76       12.75      4.07 o 
 -18   2   6       85.70       73.73      5.49 o 
 -17   2   6       42.41       42.23      3.64 o 
 -16   2   6      148.33      145.21      7.55 o 
 -15   2   6       21.63       29.29      3.09 o 
 -14   2   6      566.67      531.20     16.99 o 
 -13   2   6      196.60      211.91      5.37 o 
 -12   2   6        2.17       10.41      3.15 o 
 -11   2   6      123.23      123.49      4.01 o 
 -10   2   6       86.12       90.00      5.33 o 
  -9   2   6      328.01      320.67      4.86 o 
  -8   2   6        0.97        3.02      1.20 o 
  -7   2   6      956.73     1045.33     23.20 o 
  -6   2   6     3059.42     3148.78     73.02 o 
  -5   2   6      741.98      729.55     24.31 o 
  -4   2   6     2831.41     3096.19     69.49 o 
  -3   2   6     1133.34     1198.89     19.95 o 
  -2   2   6      342.54      322.50      5.64 o 
  -1   2   6      670.50      636.98     19.27 o 
   0   2   6      275.39      197.71     10.94 o 
   1   2   6       59.08       63.08      4.13 o 
   2   2   6       41.43       27.45      1.81 o 
   3   2   6      373.09      348.10     18.41 o 
   4   2   6        7.78        8.46      1.82 o 
   5   2   6      202.35      183.98     14.87 o 
   6   2   6        7.40       11.85      2.85 o 
   7   2   6        0.06        6.38      3.38 o 
   8   2   6        9.17       14.87      3.47 o 
   9   2   6       24.61       28.54      3.02 o 
  10   2   6       10.83       15.89      3.79 o 
  11   2   6       40.37       25.00      5.30 o 
  12   2   6        1.18       11.97      7.18 o 
  13   2   6      172.42      155.59      7.99 o 
 -18   3   6        9.92       14.67      4.19 o 
 -17   3   6      147.75      117.94      9.19 o 
 -16   3   6       25.27       23.44      3.09 o 
 -15   3   6       91.38       84.86      5.41 o 
 -14   3   6     1598.82     1633.17     38.73 o 
 -13   3   6     1057.01     1097.48     34.34 o 
 -12   3   6        9.72       14.28      2.66 o 
 -11   3   6       98.58       94.20      4.28 o 
 -10   3   6      419.60      409.38      7.18 o 
  -9   3   6      127.01      123.45      5.48 o 
  -8   3   6      630.39      592.28     21.31 o 
  -7   3   6        0.00        3.20      1.79 o 
  -6   3   6        3.07        4.57      0.96 o 
  -5   3   6       62.73       68.35      2.91 o 
  -4   3   6      260.66      271.22      5.53 o 
  -3   3   6      336.90      369.10     13.35 o 
  -2   3   6       13.55       26.39      1.20 o 
  -1   3   6      113.25      106.89      4.53 o 
   0   3   6       26.03       32.93      2.48 o 
   1   3   6     1390.39     1458.11     33.19 o 
   2   3   6      431.17      438.67      8.23 o 
   3   3   6       15.84       17.49      2.68 o 
   4   3   6       16.44       22.10      5.22 o 
   5   3   6      487.00      529.78     42.76 o 
   6   3   6      178.62      164.06      9.15 o 
   7   3   6      182.81      180.28      6.43 o 
   8   3   6      289.21      281.92      8.55 o 
   9   3   6      104.62      106.52     13.42 o 
  10   3   6       11.59       22.48      5.03 o 
  11   3   6       24.30       24.74      4.38 o 
  12   3   6       38.38       44.58      5.01 o 
  13   3   6       86.54       83.01      6.89 o 
 -17   4   6       40.60       42.61      4.99 o 
 -16   4   6       11.84       16.01      3.19 o 
 -15   4   6       13.45       15.87      3.33 o 
 -14   4   6      700.38      712.39     13.85 o 
 -13   4   6     3751.64     3913.54     50.00 o 
 -12   4   6      265.43      236.03     17.73 o 
 -11   4   6        6.29        8.31      3.06 o 
 -10   4   6     1743.31     1808.96     37.73 o 
  -9   4   6       74.73       79.34      5.15 o 
  -8   4   6        0.05        9.30      3.16 o 
  -7   4   6      356.09      324.17      5.36 o 
  -6   4   6      503.69      482.39     15.89 o 
  -5   4   6      546.42      524.72     25.90 o 
  -4   4   6        7.37       13.83      4.34 o 
  -3   4   6      452.79      485.94     13.02 o 
  -2   4   6        6.23        6.45      0.94 o 
  -1   4   6       93.95       90.44      2.38 o 
   0   4   6     1038.60     1084.96     22.15 o 
   1   4   6      449.39      418.66      8.74 o 
   2   4   6      244.40      217.46      4.96 o 
   3   4   6       42.27       43.78      4.17 o 
   4   4   6      507.11      509.24     14.09 o 
   5   4   6      149.03      153.20     15.52 o 
   6   4   6      482.82      500.62     10.01 o 
   7   4   6       66.82       62.38      4.27 o 
   8   4   6      909.70      923.91     31.89 o 
   9   4   6       36.54       29.56      7.11 o 
  10   4   6       46.02       52.04      6.06 o 
  11   4   6        0.93        8.74      5.31 o 
  12   4   6      108.80      110.78      7.46 o 
 -16   5   6      416.44      416.20     18.32 o 
 -15   5   6      156.07      150.12      8.54 o 
 -14   5   6        8.96       13.25      4.80 o 
 -13   5   6      411.88      411.65     15.89 o 
 -12   5   6        8.16        9.81      3.09 o 
 -11   5   6       24.74       29.16      6.13 o 
 -10   5   6      536.21      557.33     29.16 o 
  -9   5   6     2129.06     2140.47     59.72 o 
  -8   5   6       18.96       19.16      2.52 o 
  -7   5   6      132.46      125.10      7.22 o 
  -6   5   6      455.45      466.93     18.22 o 
  -5   5   6      994.12     1023.93     18.12 o 
  -4   5   6       42.55       51.74      4.77 o 
  -3   5   6     3408.98     3488.52     80.60 o 
  -2   5   6       65.23       48.19      4.60 o 
  -1   5   6     1390.92     1283.08     31.62 o 
   0   5   6      242.51      229.99      6.86 o 
   1   5   6     3443.75     3529.00    101.62 o 
   2   5   6      288.64      317.38      7.61 o 
   3   5   6      232.57      261.85      7.62 o 
   4   5   6       68.78       51.43      4.83 o 
   5   5   6      886.58      851.49     20.60 o 
   6   5   6      161.54      178.65      7.50 o 
   7   5   6       14.37       14.73      3.68 o 
   8   5   6      908.85      960.87     39.40 o 
   9   5   6      800.17      884.04     37.22 o 
  10   5   6       12.70       19.85      4.73 o 
 -14   6   6      224.99      227.17     15.31 o 
 -13   6   6      610.57      680.87     16.54 o 
 -12   6   6        8.11       11.83      3.95 o 
 -11   6   6        2.31       10.22      6.09 o 
 -10   6   6       27.88       30.28      5.33 o 
  -9   6   6      128.63      136.23      7.14 o 
  -8   6   6      147.37      153.93      7.46 o 
  -7   6   6       40.62       49.87      3.76 o 
  -6   6   6      657.63      656.21     13.97 o 
  -5   6   6      247.60      227.83      8.28 o 
  -4   6   6      397.65      417.47     10.31 o 
  -3   6   6       15.19       11.04      2.35 o 
  -2   6   6       53.64       45.39      4.18 o 
  -1   6   6       45.24       54.38      3.23 o 
   0   6   6       24.34       32.43      3.80 o 
   1   6   6      483.60      451.81     10.24 o 
   2   6   6        0.65        1.84      4.89 o 
   3   6   6      458.04      438.83     32.12 o 
   4   6   6      507.38      532.69     24.91 o 
   5   6   6      309.71      312.04     13.37 o 
   6   6   6        9.00       17.52      5.45 o 
   7   6   6       11.24        8.86     11.77 o 
   8   6   6      425.47      434.43     18.83 o 
   9   6   6      195.15      188.54     11.15 o 
 -12   7   6        0.07        6.62      6.80 o 
 -11   7   6       56.32       60.67     13.24 o 
 -10   7   6        0.86        9.10      4.79 o 
  -9   7   6       68.33       82.52      6.92 o 
  -8   7   6       83.25       93.56      6.65 o 
  -7   7   6       10.25       13.91      5.49 o 
  -6   7   6        0.01       11.00      5.89 o 
  -5   7   6        1.02        8.50      6.71 o 
  -4   7   6      202.64      194.92      7.40 o 
  -3   7   6        0.54       22.39     16.54 o 
  -2   7   6      240.83      257.41     11.08 o 
  -1   7   6        0.26       11.53      7.00 o 
   0   7   6        0.60        6.50      4.27 o 
   1   7   6       88.12       74.67      5.13 o 
   2   7   6       16.04       11.09      9.27 o 
   3   7   6      427.00      410.17     22.37 o 
   4   7   6        4.18       17.35      6.02 o 
   5   7   6       52.45       47.68      5.14 o 
   6   7   6       94.56       90.22      9.47 o 
  -8   8   6        4.94       14.60      4.33 o 
  -7   8   6      282.95      255.64     19.18 o 
  -6   8   6       16.83       13.11      5.62 o 
  -5   8   6       14.67        7.86      4.02 o 
  -4   8   6        8.99       17.80      8.67 o 
  -3   8   6       68.48       70.81      8.51 o 
  -2   8   6       44.18       42.12      6.20 o 
  -1   8   6      481.15      529.72     15.95 o 
   0   8   6        2.61        8.70      6.43 o 
   1   8   6       63.78       55.30      6.85 o 
   2   8   6       32.93       30.91      6.05 o 
 -20   1   7      460.09      471.32     26.43 o 
 -19   1   7      127.54      139.50     10.76 o 
 -18   1   7       11.04       12.92      3.48 o 
 -17   1   7      646.83      659.01     15.33 o 
 -16   1   7       40.57       45.52      3.51 o 
 -15   1   7       14.44       17.49      2.45 o 
 -14   1   7      799.13      768.72     18.80 o 
 -13   1   7      136.29      136.62      4.68 o 
 -12   1   7      555.26      575.84     17.16 o 
 -11   1   7       59.20       46.04      2.84 o 
 -10   1   7      391.68      349.98      7.24 o 
  -9   1   7      393.05      352.06      8.51 o 
  -8   1   7     5654.48     6032.03    159.15 o 
  -7   1   7      104.99      118.16      2.16 o 
  -6   1   7       42.89       38.25      1.91 o 
  -5   1   7      911.59      930.62     25.36 o 
  -4   1   7     2172.23     2131.35     56.90 o 
  -3   1   7      317.07      335.22      9.46 o 
  -2   1   7     4267.05     4460.67     75.19 o 
  -1   1   7      313.31      280.70      7.29 o 
   0   1   7      231.99      213.06     13.12 o 
   1   1   7     4093.63     4398.36    177.26 o 
   2   1   7     1557.81     1698.31     37.52 o 
   3   1   7     1269.62     1345.40     20.84 o 
   4   1   7      587.55      648.81     10.84 o 
   5   1   7      901.52      879.28     25.85 o 
   6   1   7      275.76      242.48      7.25 o 
   7   1   7      133.93      135.23      4.02 o 
   8   1   7       56.36       64.57      3.35 o 
   9   1   7      773.56      767.08     19.29 o 
  10   1   7        7.63        6.81      1.84 o 
  11   1   7      386.72      402.64     16.96 o 
  12   1   7      460.11      465.06     20.08 o 
  13   1   7      505.77      440.52     14.33 o 
 -19   2   7       26.66       26.04      4.57 o 
 -18   2   7        0.55       15.53      4.94 o 
 -17   2   7      516.69      542.51     16.05 o 
 -16   2   7      186.67      203.21      8.07 o 
 -15   2   7      102.99       72.03      3.50 o 
 -14   2   7       86.17       85.21      5.86 o 
 -13   2   7     1507.06     1525.06     42.50 o 
 -12   2   7      790.35      759.24     23.37 o 
 -11   2   7      207.13      197.03      9.61 o 
 -10   2   7      130.27      136.19      7.09 o 
  -9   2   7      660.13      620.00     11.30 o 
  -8   2   7     1161.34     1089.64     32.96 o 
  -7   2   7      656.16      629.23     12.46 o 
  -6   2   7      994.52      815.15     27.47 o 
  -5   2   7     1104.43      929.49     27.44 o 
  -4   2   7     2453.76     2694.93     54.05 o 
  -3   2   7      367.96      319.82     10.29 o 
  -2   2   7      338.69      313.73      9.31 o 
  -1   2   7     1126.67     1219.37     20.12 o 
   0   2   7      249.66      268.52      8.78 o 
   1   2   7      730.22      865.48     15.55 o 
   2   2   7     7413.59     7639.92    234.29 o 
   3   2   7      533.02      511.22     14.03 o 
   4   2   7      562.57      608.00     11.14 o 
   5   2   7     1070.30     1087.08     15.75 o 
   6   2   7        9.44       12.77      2.10 o 
   7   2   7      522.26      515.10     16.71 o 
   8   2   7        3.78        8.98      3.50 o 
   9   2   7        1.48        7.50      3.75 o 
  10   2   7     1617.01     1736.73     66.41 o 
  11   2   7        5.43       29.98     11.29 o 
  12   2   7      638.05      625.48     34.38 o 
  13   2   7       17.18       18.95      4.01 o 
 -19   3   7      234.72      230.67     17.21 o 
 -18   3   7       76.84       72.61      4.73 o 
 -17   3   7      503.03      502.12     16.96 o 
 -16   3   7      581.83      599.92     22.53 o 
 -15   3   7       20.17       20.18      2.94 o 
 -14   3   7       28.44       27.00      3.72 o 
 -13   3   7      114.46      112.97      4.70 o 
 -12   3   7      733.19      701.88     17.84 o 
 -11   3   7      540.35      506.48     20.35 o 
 -10   3   7     1551.36     1481.91     19.14 o 
  -9   3   7     3215.42     3196.53     74.48 o 
  -8   3   7      452.54      425.11     17.12 o 
  -7   3   7       50.65       65.00      2.15 o 
  -6   3   7       26.38       25.97      1.98 o 
  -5   3   7     1490.80     1462.70     37.84 o 
  -4   3   7     2471.77     2663.20     72.20 o 
  -3   3   7      265.47      287.56      8.03 o 
  -2   3   7     3685.37     3332.69     71.61 o 
  -1   3   7     1377.91     1389.94     24.62 o 
   0   3   7      954.78     1016.65     31.55 o 
   1   3   7     2366.78     2681.85     71.61 o 
   2   3   7       37.69       41.41      5.06 o 
   3   3   7        3.68        5.23      2.71 o 
   4   3   7      285.56      281.95     11.24 o 
   5   3   7      961.42      937.38     36.41 o 
   6   3   7     1123.06     1139.12     41.46 o 
   7   3   7       34.58       39.99      4.01 o 
   8   3   7      449.27      465.42     15.13 o 
   9   3   7      312.26      329.25     14.33 o 
  10   3   7       15.26       15.64      4.42 o 
  11   3   7       37.42       26.63      4.71 o 
  12   3   7      180.38      150.87      8.00 o 
 -18   4   7      134.23      137.51      7.30 o 
 -17   4   7        4.54       14.06      3.48 o 
 -16   4   7      628.41      652.96     25.75 o 
 -15   4   7        3.29       14.21      5.18 o 
 -14   4   7      246.66      229.40     14.36 o 
 -13   4   7      250.42      244.08     21.05 o 
 -12   4   7       11.90       15.66      3.47 o 
 -11   4   7      105.66      100.58      6.73 o 
 -10   4   7        8.67       14.72      3.62 o 
  -9   4   7      202.71      191.56      3.66 o 
  -8   4   7      568.71      564.55     13.47 o 
  -7   4   7        0.37        9.52      2.90 o 
  -6   4   7     1418.77     1377.40     50.38 o 
  -5   4   7      129.25      116.59      9.09 o 
  -4   4   7       80.07       70.24      4.08 o 
  -3   4   7       19.85       16.04      1.48 o 
  -2   4   7      180.23      179.63      7.05 o 
  -1   4   7      805.32      849.79     28.64 o 
   0   4   7        3.13        8.61      3.16 o 
   1   4   7      662.77      698.03     17.82 o 
   2   4   7        3.13        9.76      4.17 o 
   3   4   7      409.40      433.59      9.41 o 
   4   4   7      430.54      436.96     17.87 o 
   5   4   7        1.68        6.47      4.17 o 
   6   4   7        5.07       10.73      3.46 o 
   7   4   7        2.33        9.00      3.97 o 
   8   4   7      213.02      188.64     18.19 o 
   9   4   7      187.79      198.31      8.57 o 
  10   4   7       13.82       21.52      5.25 o 
  11   4   7       23.98       22.01      4.44 o 
 -16   5   7      129.58      142.09      8.61 o 
 -15   5   7        5.97       18.28      6.64 o 
 -14   5   7       91.99       90.96      6.95 o 
 -13   5   7        0.40       19.48      6.27 o 
 -12   5   7       10.07       20.68      4.05 o 
 -11   5   7       45.13       50.35      9.01 o 
 -10   5   7        1.09       12.35      5.30 o 
  -9   5   7      313.65      294.68     11.36 o 
  -8   5   7     1197.13     1213.64     38.46 o 
  -7   5   7      100.91       91.13      7.55 o 
  -6   5   7      125.92      126.89     10.56 o 
  -5   5   7        0.47       14.53      4.60 o 
  -4   5   7      152.76      127.76      7.00 o 
  -3   5   7      105.41       97.40      4.13 o 
  -2   5   7      824.86      812.56     14.35 o 
  -1   5   7      216.07      239.25      6.26 o 
   0   5   7       51.14       57.48      3.89 o 
   1   5   7      144.84      139.54      5.31 o 
   2   5   7      100.40      101.80      7.11 o 
   3   5   7      266.41      244.99      8.83 o 
   4   5   7        0.37        8.95      6.29 o 
   5   5   7       25.67       21.12      4.34 o 
   6   5   7      161.36      159.61     17.98 o 
   7   5   7        2.83       10.01      5.12 o 
   8   5   7        4.21       18.03      6.36 o 
   9   5   7       21.95       14.77      5.06 o 
  10   5   7       45.59       35.45      7.16 o 
 -15   6   7        9.06       17.12      7.10 o 
 -14   6   7      146.31      164.88      9.03 o 
 -13   6   7      161.67      143.69      8.46 o 
 -12   6   7      214.89      217.18     17.61 o 
 -11   6   7        9.01       17.65      5.33 o 
 -10   6   7       14.21       10.02      2.92 o 
  -9   6   7      368.06      341.87     11.57 o 
  -8   6   7       44.78       38.55      3.80 o 
  -7   6   7       77.09       64.00      4.03 o 
  -6   6   7      291.33      308.02      8.43 o 
  -5   6   7       39.95       35.42      5.00 o 
  -4   6   7      474.60      446.14     24.67 o 
  -3   6   7        3.19        5.93      3.85 o 
  -2   6   7        0.90       11.07      3.15 o 
  -1   6   7        1.64       12.76      4.10 o 
   0   6   7       17.64       22.93      5.42 o 
   1   6   7        0.13        8.87      4.65 o 
   2   6   7      590.77      605.14     27.75 o 
   3   6   7        1.98        5.56      4.43 o 
   4   6   7        5.44        4.16      2.47 o 
   5   6   7      106.88       89.61      8.35 o 
   6   6   7       46.80       45.45      6.92 o 
   7   6   7      199.07      174.90     12.41 o 
   8   6   7        0.65       23.36     10.49 o 
 -12   7   7      106.22      103.55      8.03 o 
 -11   7   7      136.70      131.58      9.39 o 
 -10   7   7      477.38      488.69     35.14 o 
  -9   7   7      570.44      636.91     30.14 o 
  -8   7   7      510.08      471.53     20.29 o 
  -7   7   7        0.05       14.05      5.84 o 
  -6   7   7       13.21       14.01      3.69 o 
  -5   7   7      894.61      949.43     53.37 o 
  -4   7   7      219.69      216.17     15.39 o 
  -3   7   7       97.15      110.93      7.76 o 
  -2   7   7      852.45      904.97     22.15 o 
  -1   7   7       82.97      106.46      7.71 o 
   0   7   7       31.00       23.63      4.23 o 
   1   7   7      449.54      453.37     30.29 o 
   2   7   7      292.31      287.47     11.53 o 
   3   7   7       10.80       14.75     12.58 o 
   4   7   7       37.72       38.46     10.65 o 
   5   7   7      671.19      704.76     65.98 o 
  -7   8   7        8.86        5.30      5.22 o 
  -6   8   7      300.00      294.11     38.14 o 
  -5   8   7      200.63      197.93     14.52 o 
  -4   8   7        6.46       11.76      8.08 o 
  -3   8   7       31.29       33.12      6.20 o 
  -2   8   7        1.58        9.04     10.83 o 
  -1   8   7       16.05       11.44      4.34 o 
   0   8   7       31.10       30.51      6.33 o 
   1   8   7       74.90       83.34      8.25 o 
 -20   0   8       80.96       74.62     12.89 o 
 -19   0   8       95.29       80.52     11.59 o 
 -18   0   8      450.65      425.62     57.30 o 
 -17   0   8     1660.71     1783.21     54.49 o 
 -16   0   8      135.96      162.88     14.70 o 
 -15   0   8      513.49      556.12     15.48 o 
 -14   0   8       21.24       20.63      2.53 o 
 -13   0   8      966.97      993.05     33.29 o 
 -12   0   8      715.33      758.59     23.83 o 
 -11   0   8       46.68       54.07      2.75 o 
 -10   0   8       67.10       93.21      3.15 o 
  -9   0   8     2447.75     2637.57     86.89 o 
  -8   0   8     1847.21     1878.04     63.26 o 
  -7   0   8        1.26        3.32      1.31 o 
  -6   0   8      239.82      187.38      8.47 o 
  -5   0   8     5951.81     6100.55    113.26 o 
  -4   0   8        3.06        6.18      1.97 o 
  -3   0   8     2044.15     2250.72     59.42 o 
  -2   0   8     1138.84     1138.69     31.01 o 
  -1   0   8      473.44      461.43     14.79 o 
   0   0   8     2618.62     2920.40    125.17 o 
   1   0   8     4255.55     4363.01    112.86 o 
   2   0   8       43.00       93.89      6.37 o 
   3   0   8     1609.45     1625.39     37.65 o 
   4   0   8       56.10       62.77      7.88 o 
   5   0   8     1565.49     1582.58     39.36 o 
   6   0   8     1076.90     1114.40     47.16 o 
   7   0   8       11.10       10.20      8.74 o 
   8   0   8      683.55      633.82     29.00 o 
   9   0   8     1885.38     2048.06     69.50 o 
  10   0   8     3420.24     3773.74    210.02 o 
  11   0   8      217.24      183.17      8.22 o 
  12   0   8       59.66       57.10     11.13 o 
 -20   1   8      477.88      506.78     18.69 o 
 -19   1   8      508.05      512.64     21.75 o 
 -18   1   8        5.74        9.50      3.23 o 
 -17   1   8      261.80      241.71     12.68 o 
 -16   1   8      553.81      549.48     23.92 o 
 -15   1   8       24.19       17.50      2.31 o 
 -14   1   8       51.97       41.76      1.98 o 
 -13   1   8     1282.50     1219.51     20.97 o 
 -12   1   8     1197.89     1114.49     24.31 o 
 -11   1   8     1408.24     1439.47     35.25 o 
 -10   1   8      552.36      586.74     11.92 o 
  -9   1   8     2968.73     2962.58     72.72 o 
  -8   1   8       89.70      112.93      2.49 o 
  -7   1   8     1402.73     1620.06     31.20 o 
  -6   1   8     2354.75     2499.41     61.62 o 
  -5   1   8     1920.74     1867.73     43.56 o 
  -4   1   8     7257.83     7805.92    195.54 o 
  -3   1   8     1004.75      956.59     31.72 o 
  -2   1   8     1897.09     1864.50     70.94 o 
  -1   1   8      237.56      180.84      5.61 o 
   0   1   8       77.73       94.26      6.25 o 
   1   1   8      996.57     1030.47     96.01 o 
   2   1   8      643.48      584.77      9.85 o 
   3   1   8      578.60      560.54      8.29 o 
   4   1   8      218.87      231.78     11.13 o 
   5   1   8     2549.61     2571.17     34.61 o 
   6   1   8      555.65      513.93     11.60 o 
   7   1   8       56.97       59.88      3.16 o 
   8   1   8      106.73      104.98      4.08 o 
   9   1   8        3.06       10.49      2.82 o 
  10   1   8       60.44       61.32      4.37 o 
  11   1   8      139.75      124.64     10.63 o 
  12   1   8        5.99       12.74      4.63 o 
 -20   2   8        1.18       12.45      5.46 o 
 -19   2   8        3.30        7.41      4.65 o 
 -18   2   8        1.17       12.39      4.36 o 
 -17   2   8       10.65       18.79      3.56 o 
 -16   2   8       96.67      102.76      8.23 o 
 -15   2   8       10.71       14.79      2.25 o 
 -14   2   8      385.40      409.16     16.29 o 
 -13   2   8       81.41       73.51      5.37 o 
 -12   2   8     1191.05     1216.88     55.25 o 
 -11   2   8     2559.14     2632.50     79.94 o 
 -10   2   8      805.51      893.19     27.38 o 
  -9   2   8      164.90      169.07      6.35 o 
  -8   2   8       43.34       61.86      2.29 o 
  -7   2   8       59.20       54.46      2.44 o 
  -6   2   8      367.53      349.89     17.87 o 
  -5   2   8     1433.74     1702.35     36.01 o 
  -4   2   8     4352.07     4781.57    132.00 o 
  -3   2   8      571.79      583.52     17.17 o 
  -2   2   8      639.43      655.67     12.02 o 
  -1   2   8     5093.00     5372.99    121.60 o 
   0   2   8      584.78      588.35     26.52 o 
   1   2   8      938.96      865.66     34.81 o 
   2   2   8       12.56       13.76      3.44 o 
   3   2   8       70.99       84.31      7.69 o 
   4   2   8        8.69        9.74      2.66 o 
   5   2   8        0.11        4.94      3.45 o 
   6   2   8       57.77       60.23      4.46 o 
   7   2   8       24.13       27.26      3.29 o 
   8   2   8       11.03        8.63      2.05 o 
   9   2   8      124.32      100.39      5.61 o 
  10   2   8      276.02      260.16     30.77 o 
  11   2   8      147.81      138.48      7.59 o 
  12   2   8       22.65       20.86      3.63 o 
 -19   3   8       30.42       27.99      4.35 o 
 -18   3   8       44.86       47.93      6.77 o 
 -17   3   8      278.80      262.91      8.22 o 
 -16   3   8      100.20       97.70      4.36 o 
 -15   3   8      267.58      261.25     13.79 o 
 -14   3   8      180.20      169.48      5.48 o 
 -13   3   8      285.94      279.16     10.27 o 
 -12   3   8     1596.67     1579.03     60.32 o 
 -11   3   8       73.63       63.48      5.72 o 
 -10   3   8      123.94      118.40      4.37 o 
  -9   3   8      199.99      199.10      3.47 o 
  -8   3   8       13.06       13.81      1.34 o 
  -7   3   8      529.91      528.88     13.12 o 
  -6   3   8      146.86      173.13      6.63 o 
  -5   3   8     1407.26     1353.05     87.68 o 
  -4   3   8      157.68      141.40     16.85 o 
  -3   3   8      243.63      242.22     13.69 o 
  -2   3   8       76.12       49.77      4.40 o 
  -1   3   8     3443.39     3568.94    101.48 o 
   0   3   8     1688.14     1705.05     36.70 o 
   1   3   8       64.85       63.04      5.00 o 
   2   3   8       19.66       30.68      2.70 o 
   3   3   8        1.78        5.99      6.89 o 
   4   3   8      141.41      106.46     18.32 o 
   5   3   8     1347.92     1398.22     72.29 o 
   6   3   8      148.82      136.26      8.26 o 
   7   3   8      452.63      457.34     12.97 o 
   8   3   8       74.20       65.28      8.12 o 
   9   3   8      186.42      198.76      8.89 o 
  10   3   8       46.27       60.14      6.38 o 
  11   3   8      192.95      203.59      8.87 o 
 -18   4   8      121.01      110.92      5.17 o 
 -17   4   8      579.91      623.96     18.90 o 
 -16   4   8      456.99      484.57     20.97 o 
 -15   4   8       14.67       15.69      3.90 o 
 -14   4   8      153.60      160.51     12.31 o 
 -13   4   8        3.75        8.10      3.63 o 
 -12   4   8       38.66       44.04      3.94 o 
 -11   4   8       89.61       90.29      4.73 o 
 -10   4   8      429.93      411.46     21.41 o 
  -9   4   8     2471.95     2359.42     84.44 o 
  -8   4   8     1532.49     1539.41     49.83 o 
  -7   4   8      194.12      194.75      5.56 o 
  -6   4   8       57.22       49.95      3.91 o 
  -5   4   8     3274.51     3369.29     85.88 o 
  -4   4   8       16.79       17.25      1.83 o 
  -3   4   8       29.39       35.83      1.97 o 
  -2   4   8      744.42      757.21     22.06 o 
  -1   4   8      684.13      721.15     31.75 o 
   0   4   8      149.65      139.51     12.33 o 
   1   4   8       99.17      108.10      6.81 o 
   2   4   8      292.45      291.84     14.58 o 
   3   4   8      936.45      932.77     37.10 o 
   4   4   8        0.38        3.63      4.74 o 
   5   4   8      227.00      213.41      7.52 o 
   6   4   8       18.14       13.13      3.03 o 
   7   4   8      435.33      430.68     22.82 o 
   8   4   8        7.81       12.33      4.09 o 
   9   4   8      550.93      559.55     66.33 o 
  10   4   8      400.61      428.96     26.30 o 
 -17   5   8      365.10      380.71     17.71 o 
 -16   5   8       72.13       65.67     10.68 o 
 -15   5   8        1.85        8.78      4.84 o 
 -14   5   8        0.03       18.77      5.50 o 
 -13   5   8      215.26      197.81     10.38 o 
 -12   5   8     2887.43     2931.45     99.39 o 
 -11   5   8      889.56      802.15     27.64 o 
 -10   5   8     1556.18     1481.92     44.15 o 
  -9   5   8     1296.83     1299.06     39.75 o 
  -8   5   8        5.60        9.38      4.71 o 
  -7   5   8       36.60       40.35      5.85 o 
  -6   5   8      720.27      829.75     36.37 o 
  -5   5   8     1957.75     1988.82     60.38 o 
  -4   5   8     2583.62     2705.27     71.30 o 
  -3   5   8       49.57       45.58      2.62 o 
  -2   5   8     4606.08     4879.23    240.29 o 
  -1   5   8      531.85      471.63     18.49 o 
   0   5   8     1193.45     1299.82     36.21 o 
   1   5   8       25.13       32.01      7.98 o 
   2   5   8       37.60       33.87      4.54 o 
   3   5   8      177.35      176.45     15.99 o 
   4   5   8       22.26       20.65      3.42 o 
   5   5   8      968.05     1018.65     41.96 o 
   6   5   8      696.12      764.03     38.34 o 
   7   5   8       32.47       31.90      4.20 o 
   8   5   8        2.46       15.25      6.11 o 
   9   5   8       10.53       16.20      4.55 o 
 -15   6   8       46.11       35.05      5.47 o 
 -14   6   8      202.08      198.21      9.05 o 
 -13   6   8       51.65       46.89      5.87 o 
 -12   6   8        2.04       28.30      7.24 o 
 -11   6   8      362.31      408.46     12.28 o 
 -10   6   8       29.40       38.25      4.99 o 
  -9   6   8      520.51      513.51     19.07 o 
  -8   6   8      432.31      454.16     17.17 o 
  -7   6   8       21.39       22.13      5.16 o 
  -6   6   8      793.77      853.79     51.54 o 
  -5   6   8      219.95      231.39     13.07 o 
  -4   6   8       31.31       27.02      3.95 o 
  -3   6   8      106.80      104.23      9.48 o 
  -2   6   8        5.47        6.21      2.03 o 
  -1   6   8      538.43      554.77     27.02 o 
   0   6   8       50.51       44.89      3.67 o 
   1   6   8        5.39        9.36      3.14 o 
   2   6   8      946.64      995.15     59.87 o 
   3   6   8      136.05      139.25     11.60 o 
   4   6   8      293.35      285.40     30.42 o 
   5   6   8        1.20        4.84     11.37 o 
   6   6   8        5.19       27.32     10.35 o 
   7   6   8      184.17      198.65     12.63 o 
 -12   7   8       60.98       61.04      9.54 o 
 -11   7   8       31.62       35.32      5.16 o 
 -10   7   8       39.15       38.99      5.58 o 
  -9   7   8        2.34        9.44      6.83 o 
  -8   7   8        7.76       19.08      4.77 o 
  -7   7   8       72.85       65.09      6.01 o 
  -6   7   8       39.48       42.84      8.71 o 
  -5   7   8       34.98       42.20     10.59 o 
  -4   7   8        6.08       14.86     12.68 o 
  -3   7   8        8.28        7.35      4.24 o 
  -2   7   8       24.93       38.97      8.31 o 
  -1   7   8       76.40       88.02      8.10 o 
   0   7   8       18.68       11.39      3.80 o 
   1   7   8       74.72       80.97      8.18 o 
   2   7   8        8.64        8.56      3.99 o 
   3   7   8        0.43       10.94      5.65 o 
   4   7   8        4.46       14.01      5.32 o 
  -7   8   8       17.61       16.74      8.26 o 
  -6   8   8       42.27       38.90      7.48 o 
  -5   8   8       53.63       51.76     19.56 o 
  -4   8   8       79.80       92.87      7.89 o 
  -3   8   8       12.47       14.86      7.45 o 
  -2   8   8      215.89      242.82     16.88 o 
  -1   8   8       27.83       22.53      7.60 o 
 -20   1   9      567.30      563.63     29.58 o 
 -19   1   9        6.31        8.71      4.16 o 
 -18   1   9       81.44       68.08      6.94 o 
 -17   1   9       54.70       47.28      3.50 o 
 -16   1   9       78.71       70.26      3.92 o 
 -15   1   9      807.95      823.90     35.87 o 
 -14   1   9       79.74       82.00      5.49 o 
 -13   1   9     1495.21     1428.15     36.02 o 
 -12   1   9     2307.82     2316.78     59.02 o 
 -11   1   9      413.59      390.70     12.49 o 
 -10   1   9      133.35      125.12      8.83 o 
  -9   1   9        1.68        8.13      1.82 o 
  -8   1   9      283.94      320.58      7.76 o 
  -7   1   9      230.68      219.77     11.55 o 
  -6   1   9     5479.92     6018.81    268.49 o 
  -5   1   9     8203.77     8563.60    145.12 o 
  -4   1   9       13.66       10.13      3.13 o 
  -3   1   9       53.89       64.90      3.86 o 
  -2   1   9     1413.08     1403.80     43.95 o 
  -1   1   9      291.13      389.20     13.83 o 
   0   1   9       14.23       16.03      2.51 o 
   1   1   9     1723.33     1828.55     40.50 o 
   2   1   9        3.69        6.56      4.37 o 
   3   1   9      145.16      111.07      6.12 o 
   4   1   9       20.59       21.49      2.80 o 
   5   1   9       82.18       66.01      3.10 o 
   6   1   9      899.34      885.83     21.79 o 
   7   1   9       94.94      100.54      3.86 o 
   8   1   9      105.44      106.08      5.51 o 
   9   1   9      417.98      389.45     24.84 o 
  10   1   9       37.87       28.56      3.43 o 
  11   1   9      308.83      307.60      9.94 o 
  12   1   9        7.86       13.29      8.54 o 
 -20   2   9       20.09       15.84      3.37 o 
 -19   2   9      564.81      616.48     27.83 o 
 -18   2   9       44.07       43.23      3.64 o 
 -17   2   9       49.43       58.41      5.61 o 
 -16   2   9     2233.02     2374.75     60.36 o 
 -15   2   9      848.78      864.18     33.36 o 
 -14   2   9      608.77      590.44     23.23 o 
 -13   2   9      750.26      761.26     23.61 o 
 -12   2   9     1648.18     1580.78     50.12 o 
 -11   2   9      161.16      173.36      5.91 o 
 -10   2   9      662.75      676.67     17.51 o 
  -9   2   9     3240.11     3439.46     94.25 o 
  -8   2   9     1108.14     1072.12     25.90 o 
  -7   2   9      260.77      251.72      9.05 o 
  -6   2   9      368.16      314.18      7.42 o 
  -5   2   9      481.59      487.02     12.87 o 
  -4   2   9      639.05      644.14     30.37 o 
  -3   2   9      413.98      386.90     10.23 o 
  -2   2   9      559.94      533.05     29.42 o 
  -1   2   9     4969.21     5048.87    120.73 o 
   0   2   9      657.61      634.67     17.17 o 
   1   2   9      410.56      363.90     11.42 o 
   2   2   9       25.48       14.11      3.39 o 
   3   2   9      223.87      218.84      9.07 o 
   4   2   9      304.20      331.47     13.27 o 
   5   2   9      107.44      104.11      8.04 o 
   6   2   9      225.10      233.21      6.78 o 
   7   2   9      501.69      483.28     16.37 o 
   8   2   9      119.06      107.00      5.47 o 
   9   2   9      386.74      379.66     10.65 o 
  10   2   9     1525.58     1616.06     57.73 o 
  11   2   9      235.34      223.91      8.94 o 
 -19   3   9      281.22      286.03      8.26 o 
 -18   3   9        0.20       13.00      4.55 o 
 -17   3   9       90.38       87.79      6.88 o 
 -16   3   9        6.05        7.35      2.47 o 
 -15   3   9      203.52      199.59     13.21 o 
 -14   3   9        0.24       15.57      4.52 o 
 -13   3   9     1898.59     1897.28     59.13 o 
 -12   3   9     3695.68     3683.12    144.97 o 
 -11   3   9     1050.89     1091.72     30.64 o 
 -10   3   9      120.80      124.40      6.52 o 
  -9   3   9      750.81      740.51     19.01 o 
  -8   3   9       14.99       16.75      1.23 o 
  -7   3   9       44.74       79.03      4.43 o 
  -6   3   9     3078.71     3217.58    139.05 o 
  -5   3   9     5100.65     5221.91    288.30 o 
  -4   3   9     3807.90     3748.54    109.99 o 
  -3   3   9      151.47      149.43      6.31 o 
  -2   3   9     1957.11     1856.84     94.25 o 
  -1   3   9        3.58        5.67      2.96 o 
   0   3   9       15.37       23.88      3.54 o 
   1   3   9        2.29        7.60      5.02 o 
   2   3   9      725.94      654.23     22.76 o 
   3   3   9      646.48      623.64     12.94 o 
   4   3   9        6.40        8.78      2.84 o 
   5   3   9      265.40      243.88     15.49 o 
   6   3   9     1478.65     1559.87     48.26 o 
   7   3   9       28.79       26.51      3.36 o 
   8   3   9       19.78       28.16      4.05 o 
   9   3   9       47.56       55.32      7.25 o 
  10   3   9        1.43       14.16      5.25 o 
  11   3   9        0.21        9.10      6.54 o 
 -18   4   9      118.39       93.34      5.81 o 
 -17   4   9      105.30       83.81      5.71 o 
 -16   4   9      233.35      240.44     12.37 o 
 -15   4   9        0.13       10.28      5.07 o 
 -14   4   9      161.45      161.73      8.70 o 
 -13   4   9       55.91       46.19      4.12 o 
 -12   4   9       32.53       33.71      3.54 o 
 -11   4   9      208.09      191.86      9.84 o 
 -10   4   9       44.35       41.64      3.21 o 
  -9   4   9      122.74       97.82      8.42 o 
  -8   4   9      609.88      586.02     21.50 o 
  -7   4   9      159.76      151.74      6.46 o 
  -6   4   9      454.42      432.88     19.43 o 
  -5   4   9      304.62      298.61     11.23 o 
  -4   4   9        3.24        5.69      1.89 o 
  -3   4   9      138.86      129.76      6.36 o 
  -2   4   9       93.08      100.77     12.88 o 
  -1   4   9      847.93      840.28     71.14 o 
   0   4   9       44.79       34.91      3.77 o 
   1   4   9       32.09       33.66      3.28 o 
   2   4   9      422.49      410.01     16.76 o 
   3   4   9      313.19      300.45     11.52 o 
   4   4   9      442.51      465.12     30.65 o 
   5   4   9       41.39       30.61      3.84 o 
   6   4   9      189.05      171.44     12.47 o 
   7   4   9      315.61      287.41     17.39 o 
   8   4   9        6.63       13.38      5.67 o 
   9   4   9      276.06      237.06     21.23 o 
  10   4   9      156.32      177.78      8.64 o 
 -17   5   9        1.40        6.53      6.72 o 
 -16   5   9       98.04      105.77      6.66 o 
 -15   5   9        2.11       15.06      4.15 o 
 -14   5   9      338.26      357.10     16.68 o 
 -13   5   9      135.60      141.92     21.35 o 
 -12   5   9      111.33      119.15      7.70 o 
 -11   5   9      352.22      331.80     17.86 o 
 -10   5   9        4.82       12.06      2.91 o 
  -9   5   9       15.17        8.40      2.14 o 
  -8   5   9        4.55        8.89      2.52 o 
  -7   5   9       42.53       33.50      7.30 o 
  -6   5   9     1453.22     1545.45     69.56 o 
  -5   5   9      129.38      137.29      7.85 o 
  -4   5   9      303.65      302.18     11.18 o 
  -3   5   9      140.71      148.78     11.51 o 
  -2   5   9      134.22      130.74      4.94 o 
  -1   5   9        3.88       11.70      4.41 o 
   0   5   9      213.94      230.28     34.46 o 
   1   5   9       27.73       28.30      4.76 o 
   2   5   9        2.35        6.53      3.57 o 
   3   5   9        2.47        7.42      4.67 o 
   4   5   9       32.79       27.09      3.71 o 
   5   5   9       29.89       34.39      6.89 o 
   6   5   9       86.02       79.64      9.18 o 
   7   5   9       46.18       42.77      5.48 o 
   8   5   9      168.11      149.78      7.65 o 
 -15   6   9      119.91      121.24      8.74 o 
 -14   6   9       35.70       39.93      5.65 o 
 -13   6   9      234.53      212.49     13.27 o 
 -12   6   9       90.38       89.19      7.02 o 
 -11   6   9       88.95       71.87      6.16 o 
 -10   6   9      275.31      251.46     19.73 o 
  -9   6   9      274.17      272.89     21.93 o 
  -8   6   9      198.09      206.84     13.06 o 
  -7   6   9      103.12       96.69      8.97 o 
  -6   6   9       22.94       13.66      2.99 o 
  -5   6   9      259.78      257.03      7.96 o 
  -4   6   9      652.52      635.01     26.09 o 
  -3   6   9        0.15       11.90      5.74 o 
  -2   6   9      329.56      379.12     33.65 o 
  -1   6   9      432.10      453.43     12.87 o 
   0   6   9      277.43      263.21     14.29 o 
   1   6   9       25.72       25.55      4.34 o 
   2   6   9       48.92       70.97     17.25 o 
   3   6   9       10.59       10.28      3.27 o 
   4   6   9       99.21       92.20     11.02 o 
   5   6   9        1.68       21.78      9.41 o 
   6   6   9      114.00      110.31     41.11 o 
 -12   7   9     1342.43     1423.60     62.73 o 
 -11   7   9      400.74      392.20     24.05 o 
 -10   7   9        0.93       13.46      6.65 o 
  -9   7   9      185.35      187.13     10.15 o 
  -8   7   9      130.15      119.47      8.68 o 
  -7   7   9        1.20       15.97      5.24 o 
  -6   7   9     1199.62     1310.53     96.58 o 
  -5   7   9     1238.62     1427.08    125.46 o 
  -4   7   9      992.01     1116.96     99.58 o 
  -3   7   9        9.00       16.63      4.61 o 
  -2   7   9      322.36      385.74     44.91 o 
  -1   7   9        1.06        3.95      7.05 o 
   0   7   9       24.96       25.59      4.73 o 
   1   7   9       11.08        9.11      6.38 o 
   2   7   9      252.24      241.21     11.43 o 
   3   7   9      141.52      177.65     16.93 o 
  -6   8   9      165.83      177.91     16.10 o 
  -5   8   9       11.85       18.27      6.41 o 
  -4   8   9       78.33       76.76      8.58 o 
  -3   8   9       35.77       33.88      9.43 o 
  -2   8   9      116.07      145.87     14.56 o 
 -21   0  10       49.89       51.74     14.03 o 
 -20   0  10      282.55      282.38     28.49 o 
 -19   0  10     1296.68     1497.50    115.11 o 
 -18   0  10        2.51        7.25      6.33 o 
 -17   0  10       24.25       34.39     10.27 o 
 -16   0  10      936.35      963.06     44.76 o 
 -15   0  10     1665.33     1781.61     62.15 o 
 -14   0  10       53.48       54.59      7.83 o 
 -13   0  10     1169.69     1235.98     28.72 o 
 -12   0  10     2428.98     2558.38     94.90 o 
 -11   0  10     1221.24     1144.91     31.94 o 
 -10   0  10      375.85      338.59     14.34 o 
  -9   0  10     2903.49     2795.15    178.89 o 
  -8   0  10     4283.59     4240.03    201.98 o 
  -7   0  10      179.94      197.24      4.56 o 
  -6   0  10      362.49      373.49     21.50 o 
  -5   0  10       19.77       35.33      4.77 o 
  -4   0  10       58.28       56.97      5.30 o 
  -3   0  10       18.22       16.14      5.03 o 
  -2   0  10      853.19      835.15     27.65 o 
  -1   0  10     5858.32     6059.17    156.05 o 
   0   0  10     1690.38     1783.23     52.79 o 
   1   0  10      231.81      252.20     11.25 o 
   2   0  10      125.62      104.32      7.55 o 
   3   0  10     1644.98     1926.35     58.24 o 
   4   0  10      475.48      414.64     24.11 o 
   5   0  10      211.53      202.04     17.77 o 
   6   0  10      895.09      930.70     28.16 o 
   7   0  10     1000.60     1012.41     41.32 o 
   8   0  10       55.44       57.41      5.39 o 
   9   0  10     1026.29     1079.69     50.52 o 
  10   0  10      168.21      160.88     12.08 o 
 -20   1  10      454.42      477.89     23.24 o 
 -19   1  10      153.56      149.20      6.83 o 
 -18   1  10        0.86        6.97      4.76 o 
 -17   1  10       47.03       54.08      3.85 o 
 -16   1  10      447.95      399.30     19.54 o 
 -15   1  10     1164.01     1214.30     38.08 o 
 -14   1  10      739.38      670.03     22.53 o 
 -13   1  10     2059.10     2102.76     50.96 o 
 -12   1  10     3292.85     3495.23     78.00 o 
 -11   1  10     1546.43     1528.39     44.35 o 
 -10   1  10        5.57        8.80      1.02 o 
  -9   1  10       69.62       88.67      4.00 o 
  -8   1  10       47.03       32.51      6.17 o 
  -7   1  10      196.49      159.33      8.45 o 
  -6   1  10     3359.04     3556.87     73.97 o 
  -5   1  10     9775.62    10089.63    288.46 o 
  -4   1  10     1630.47     1642.11     52.00 o 
  -3   1  10      230.06      261.54      7.56 o 
  -2   1  10       42.69       28.08      3.59 o 
  -1   1  10      464.77      441.60     11.09 o 
   0   1  10      145.25      141.55      6.64 o 
   1   1  10       29.34       33.19      3.26 o 
   2   1  10     1603.87     1574.66     52.92 o 
   3   1  10      922.30      890.06     13.48 o 
   4   1  10      192.61      179.46      6.47 o 
   5   1  10       10.36       19.51      2.53 o 
   6   1  10      401.92      411.86     11.78 o 
   7   1  10      226.17      216.73     15.63 o 
   8   1  10       12.26       11.29      2.70 o 
   9   1  10       15.44       10.38      2.31 o 
  10   1  10       94.09       96.93      6.65 o 
  11   1  10       87.98       78.48     16.73 o 
 -20   2  10       27.20       31.60      5.79 o 
 -19   2  10       39.53       26.18      3.77 o 
 -18   2  10       30.54       36.98      3.61 o 
 -17   2  10      105.05       86.56      6.24 o 
 -16   2  10      109.96      131.92      9.27 o 
 -15   2  10        8.33       10.70      4.62 o 
 -14   2  10       10.08       20.70      2.94 o 
 -13   2  10        2.17       11.23      2.56 o 
 -12   2  10     1370.70     1487.17     39.64 o 
 -11   2  10       80.79       78.53      2.68 o 
 -10   2  10      207.36      223.51     11.41 o 
  -9   2  10      471.38      539.29     16.59 o 
  -8   2  10     2245.06     2219.22     62.12 o 
  -7   2  10        4.45       15.77      3.40 o 
  -6   2  10      557.37      570.83     17.72 o 
  -5   2  10       45.69       37.37      2.80 o 
  -4   2  10      279.11      259.66     10.86 o 
  -3   2  10      204.59      221.97      8.41 o 
  -2   2  10      221.39      186.34     24.04 o 
  -1   2  10       53.65       38.34      3.58 o 
   0   2  10      742.08      697.44     21.29 o 
   1   2  10       11.89       14.69      2.16 o 
   2   2  10      293.71      288.81      7.79 o 
   3   2  10      333.39      343.07     15.52 o 
   4   2  10      539.82      514.73     18.58 o 
   5   2  10        9.90       12.58      2.86 o 
   6   2  10       79.04       72.95      7.09 o 
   7   2  10        1.64        8.70      4.23 o 
   8   2  10      426.28      418.84     19.08 o 
   9   2  10      553.55      561.63     32.74 o 
  10   2  10        6.33       15.40      6.65 o 
 -19   3  10      230.00      227.75     11.76 o 
 -18   3  10       18.89       15.24      3.34 o 
 -17   3  10        3.91       13.31      3.13 o 
 -16   3  10        0.56        7.54      4.34 o 
 -15   3  10      166.67      167.75      9.69 o 
 -14   3  10        0.07        9.09      5.65 o 
 -13   3  10      782.29      778.02     31.72 o 
 -12   3  10      448.91      466.59     22.07 o 
 -11   3  10      332.39      307.12      9.84 o 
 -10   3  10      362.30      365.07     11.80 o 
  -9   3  10       89.85       86.16      5.75 o 
  -8   3  10      689.32      717.25     24.38 o 
  -7   3  10        0.01        5.86      6.32 o 
  -6   3  10      543.16      531.17     32.92 o 
  -5   3  10      890.36      864.78     49.07 o 
  -4   3  10       59.06       63.28      8.33 o 
  -3   3  10      718.49      720.18     25.94 o 
  -2   3  10     1320.14     1314.32     37.69 o 
  -1   3  10     1312.84     1350.36     44.88 o 
   0   3  10       10.54        5.69      1.60 o 
   1   3  10     2562.98     2704.25     70.94 o 
   2   3  10      116.89      110.80     11.19 o 
   3   3  10      295.11      288.89     18.68 o 
   4   3  10      163.64      134.77     22.09 o 
   5   3  10      260.90      229.25     16.26 o 
   6   3  10       17.13       16.00      2.45 o 
   7   3  10      382.81      369.21     17.00 o 
   8   3  10      214.31      187.93     15.09 o 
   9   3  10      254.70      242.53     18.93 o 
  10   3  10       35.69       25.83      5.23 o 
 -18   4  10       40.29       23.57      4.34 o 
 -17   4  10       35.31       23.23      4.55 o 
 -16   4  10      298.58      269.94     12.85 o 
 -15   4  10      603.15      606.31     24.42 o 
 -14   4  10      604.20      609.87     17.40 o 
 -13   4  10     1008.58     1021.00     40.99 o 
 -12   4  10      162.99      174.69     10.31 o 
 -11   4  10      188.23      190.78      6.85 o 
 -10   4  10        2.88        9.24      6.25 o 
  -9   4  10     1143.53     1161.11     49.02 o 
  -8   4  10      584.91      575.28     31.25 o 
  -7   4  10     1070.97     1068.03     51.03 o 
  -6   4  10      162.04      178.86     12.61 o 
  -5   4  10        9.67        8.91      2.52 o 
  -4   4  10        5.34        9.61      6.13 o 
  -3   4  10     2818.84     3010.46    151.76 o 
  -2   4  10      366.88      344.80     11.61 o 
  -1   4  10      600.27      611.82     14.74 o 
   0   4  10     3290.07     3376.63    130.44 o 
   1   4  10        0.94       11.74      4.84 o 
   2   4  10      261.16      250.70     10.90 o 
   3   4  10       35.48       34.08      3.43 o 
   4   4  10      129.74      125.27     13.67 o 
   5   4  10       57.13       49.49      4.16 o 
   6   4  10      287.88      282.62     20.04 o 
   7   4  10      102.26       93.37     12.71 o 
   8   4  10        4.56        7.04      3.74 o 
   9   4  10      242.28      263.16     13.59 o 
 -17   5  10        5.42       14.07      6.30 o 
 -16   5  10       93.55       96.27      7.34 o 
 -15   5  10       29.05       21.74      3.64 o 
 -14   5  10      219.53      195.13     30.14 o 
 -13   5  10     3643.80     3851.59     81.55 o 
 -12   5  10     1350.29     1403.09     54.39 o 
 -11   5  10      418.93      377.92     22.60 o 
 -10   5  10     1261.16     1168.91     38.75 o 
  -9   5  10      460.94      427.32     17.18 o 
  -8   5  10        8.17       10.36      2.20 o 
  -7   5  10      146.28      162.14     16.33 o 
  -6   5  10      671.61      718.17     49.25 o 
  -5   5  10     2233.78     2394.49    167.37 o 
  -4   5  10     1766.40     1915.47    120.68 o 
  -3   5  10       91.59       89.59      6.86 o 
  -2   5  10       73.61       57.74      4.91 o 
  -1   5  10       97.91       99.08      9.54 o 
   0   5  10       61.16       52.52     10.66 o 
   1   5  10        0.71       11.21      6.62 o 
   2   5  10      612.36      692.75     42.59 o 
   3   5  10      584.38      583.52     27.67 o 
   4   5  10      132.17      122.99      6.23 o 
   5   5  10       17.28       17.63      3.72 o 
   6   5  10      243.12      263.88     15.29 o 
   7   5  10      164.81      126.29      8.28 o 
 -15   6  10       22.65       15.18      3.91 o 
 -14   6  10      172.38      164.57      9.63 o 
 -13   6  10        1.69       16.38      7.62 o 
 -12   6  10      235.27      234.08      9.76 o 
 -11   6  10       29.49       19.55      3.81 o 
 -10   6  10       11.11       15.95      4.15 o 
  -9   6  10      101.09      118.11      9.64 o 
  -8   6  10      536.07      629.80     21.39 o 
  -7   6  10      105.01      104.78      5.68 o 
  -6   6  10       16.87       16.18      3.86 o 
  -5   6  10      191.17      200.07      9.78 o 
  -4   6  10      102.90      117.19      8.67 o 
  -3   6  10        8.75       10.93      9.11 o 
  -2   6  10       10.03       14.34      7.84 o 
  -1   6  10      350.61      358.44     14.92 o 
   0   6  10      597.57      646.33     39.68 o 
   1   6  10      135.25      150.24     11.46 o 
   2   6  10        7.90        4.22      2.92 o 
   3   6  10       33.29       26.30      5.81 o 
   4   6  10       28.28       39.37      9.22 o 
   5   6  10       96.28       79.45     10.17 o 
 -12   7  10        0.02       21.86      8.55 o 
 -11   7  10       34.49       37.98      6.72 o 
 -10   7  10      165.76      175.21      8.80 o 
  -9   7  10      136.51      146.09      7.94 o 
  -8   7  10      146.46      131.98     21.28 o 
  -7   7  10       42.95       45.71      7.45 o 
  -6   7  10        9.40       12.52      6.07 o 
  -5   7  10        2.99       13.71      8.39 o 
  -4   7  10       31.13       28.96      5.69 o 
  -3   7  10       70.05       78.57      7.54 o 
  -2   7  10       44.35       36.68      6.06 o 
  -1   7  10       43.86       41.36      6.01 o 
   0   7  10       21.00       26.01      5.84 o 
   1   7  10        5.83       10.98      7.38 o 
   2   7  10       22.66       24.67      7.92 o 
 -21   1  11       34.05       44.12      5.17 o 
 -20   1  11       48.00       47.72      8.70 o 
 -19   1  11      123.37      159.53      7.38 o 
 -18   1  11       19.27       20.22      3.51 o 
 -17   1  11       24.86       30.67      3.55 o 
 -16   1  11      372.82      359.19     11.92 o 
 -15   1  11        1.20        6.57      2.28 o 
 -14   1  11      102.13      101.11      4.56 o 
 -13   1  11      333.44      310.11     12.58 o 
 -12   1  11     6274.59     6373.21    205.05 o 
 -11   1  11      256.52      233.27      8.87 o 
 -10   1  11        0.01       11.25      3.66 o 
  -9   1  11        0.73        3.72      4.30 o 
  -8   1  11      376.40      327.82     10.04 o 
  -7   1  11        0.88        3.47      2.41 o 
  -6   1  11      873.41      949.62     24.24 o 
  -5   1  11      169.32      137.33     13.44 o 
  -4   1  11     4149.27     4338.66     79.81 o 
  -3   1  11        1.29       10.75      4.65 o 
  -2   1  11      295.82      305.94      8.62 o 
  -1   1  11       86.20       89.66     11.23 o 
   0   1  11        9.47       14.02      5.82 o 
   1   1  11      423.48      446.57     11.95 o 
   2   1  11     2059.43     2046.54     54.42 o 
   3   1  11     1208.51     1197.87     51.11 o 
   4   1  11        0.59        9.06      4.46 o 
   5   1  11       31.41       27.36      2.67 o 
   6   1  11        0.05        6.97      4.94 o 
   7   1  11        5.00        6.12      3.19 o 
   8   1  11        8.48       16.47      6.19 o 
   9   1  11       50.50       48.34      4.05 o 
  10   1  11       63.28       44.39      5.74 o 
 -20   2  11      446.12      474.42     33.03 o 
 -19   2  11     1353.10     1546.24     95.90 o 
 -18   2  11      499.47      575.89     25.01 o 
 -17   2  11       91.93       81.18      6.72 o 
 -16   2  11      331.88      341.53      9.26 o 
 -15   2  11      453.41      484.86     21.19 o 
 -14   2  11     2606.83     2639.31     78.94 o 
 -13   2  11      221.01      209.25     14.21 o 
 -12   2  11      435.61      488.90     13.81 o 
 -11   2  11     2286.04     2385.14     61.25 o 
 -10   2  11       96.90       97.90      6.08 o 
  -9   2  11      346.20      303.41     12.90 o 
  -8   2  11     4882.86     4990.35     92.15 o 
  -7   2  11      965.65      978.29     31.25 o 
  -6   2  11      635.89      765.79     44.82 o 
  -5   2  11       37.38       53.16      4.18 o 
  -4   2  11     1020.10     1043.15     24.37 o 
  -3   2  11     1144.93     1082.81     32.72 o 
  -2   2  11      445.91      435.37     17.75 o 
  -1   2  11     1852.04     1841.94     40.68 o 
   0   2  11     3377.46     3428.46     85.17 o 
   1   2  11       29.40       29.47      3.47 o 
   2   2  11      440.96      443.53     18.23 o 
   3   2  11      239.75      198.03      8.16 o 
   4   2  11      430.09      356.46     19.64 o 
   5   2  11      103.88       88.11      5.86 o 
   6   2  11     1066.82     1081.49     34.45 o 
   7   2  11      486.33      465.69     20.79 o 
   8   2  11       84.14       76.68      4.95 o 
   9   2  11      542.69      497.35     20.38 o 
  10   2  11      715.81      688.31     41.81 o 
 -19   3  11      190.55      197.73     12.55 o 
 -18   3  11       66.58       56.54      6.07 o 
 -17   3  11       17.69       16.77      4.32 o 
 -16   3  11       44.28       45.70      6.52 o 
 -15   3  11      979.81     1007.63     40.88 o 
 -14   3  11        0.59       10.20      4.43 o 
 -13   3  11     3468.05     3698.34    140.08 o 
 -12   3  11     2323.75     2346.93     86.52 o 
 -11   3  11     1102.77     1100.76     35.98 o 
 -10   3  11       11.76       14.03      3.09 o 
  -9   3  11        1.88        9.19      4.64 o 
  -8   3  11      406.53      374.55      8.30 o 
  -7   3  11      208.18      192.24     11.00 o 
  -6   3  11      911.46      947.06     42.95 o 
  -5   3  11     2862.52     2907.07    128.16 o 
  -4   3  11      986.61      951.74     38.89 o 
  -3   3  11       13.25       13.67      1.61 o 
  -2   3  11       15.16       17.32      5.44 o 
  -1   3  11        0.69        5.69      2.53 o 
   0   3  11       14.34       15.93      2.62 o 
   1   3  11      671.46      672.46     34.10 o 
   2   3  11     1616.70     1604.29     58.84 o 
   3   3  11     2376.64     2384.60    104.20 o 
   4   3  11       48.63       30.77      3.14 o 
   5   3  11      200.10      193.34     10.19 o 
   6   3  11      269.26      265.15     12.68 o 
   7   3  11       25.24       35.56      4.54 o 
   8   3  11       22.00       18.72      3.72 o 
   9   3  11        0.15        7.39      6.37 o 
 -18   4  11       21.01       18.93      4.03 o 
 -17   4  11       38.45       39.04      4.83 o 
 -16   4  11      111.46      112.41      6.72 o 
 -15   4  11       78.01       62.75      8.48 o 
 -14   4  11       21.07       17.87      4.08 o 
 -13   4  11      186.29      182.24     14.92 o 
 -12   4  11       48.87       60.58     15.71 o 
 -11   4  11      900.60      909.19     24.19 o 
 -10   4  11       39.57       47.82      9.01 o 
  -9   4  11      320.93      309.67      9.25 o 
  -8   4  11       45.91       38.09      4.38 o 
  -7   4  11      246.34      215.71     17.14 o 
  -6   4  11      603.59      559.79     17.09 o 
  -5   4  11     1056.44      984.59     62.07 o 
  -4   4  11      110.89      102.19     19.04 o 
  -3   4  11        2.73       14.77      5.98 o 
  -2   4  11      817.37      824.89     64.03 o 
  -1   4  11     1856.46     1806.69     37.15 o 
   0   4  11       98.29      100.93      7.18 o 
   1   4  11       34.52       39.96      5.42 o 
   2   4  11      183.06      166.20      6.27 o 
   3   4  11       58.63       51.35      5.33 o 
   4   4  11      266.78      257.59      7.73 o 
   5   4  11       93.89       77.48     10.18 o 
   6   4  11        9.80        8.98      5.95 o 
   7   4  11      256.50      235.79     17.98 o 
   8   4  11       53.42       44.01      5.80 o 
 -17   5  11        9.18        7.76      4.45 o 
 -16   5  11        4.81        5.27      4.26 o 
 -15   5  11       45.85       34.14      4.66 o 
 -14   5  11       71.34       78.18      6.96 o 
 -13   5  11       97.77       71.36      7.78 o 
 -12   5  11      507.76      439.20     12.58 o 
 -11   5  11      132.02      117.42     19.09 o 
 -10   5  11      720.26      735.58     16.68 o 
  -9   5  11        1.51        6.58      2.39 o 
  -8   5  11       36.71       44.15      4.51 o 
  -7   5  11        9.52        7.84      2.69 o 
  -6   5  11      132.75      149.17     12.38 o 
  -5   5  11       50.66       45.10      4.91 o 
  -4   5  11      277.88      309.46     17.33 o 
  -3   5  11        0.91        8.42      6.15 o 
  -2   5  11       42.94       43.98      7.74 o 
  -1   5  11        8.08       12.87      4.90 o 
   0   5  11       28.77       30.05      5.10 o 
   1   5  11       10.24       18.91     10.91 o 
   2   5  11      141.82      154.56     12.58 o 
   3   5  11        7.94       28.34     12.12 o 
   4   5  11       26.21       33.36      5.39 o 
   5   5  11        0.12        6.74      7.90 o 
   6   5  11       34.44       41.69      8.96 o 
 -15   6  11      207.05      216.80     12.43 o 
 -14   6  11      203.85      194.53     28.78 o 
 -13   6  11      942.37      894.48     94.80 o 
 -12   6  11       98.29       96.68     29.97 o 
 -11   6  11       67.08       71.56     17.80 o 
 -10   6  11        0.86       19.61     10.89 o 
  -9   6  11        3.08       12.72      4.47 o 
  -8   6  11      492.31      511.51     14.63 o 
  -7   6  11      668.42      744.27     18.92 o 
  -6   6  11      157.26      150.06      9.51 o 
  -5   6  11        6.82       10.61      5.51 o 
  -4   6  11      206.89      249.35     28.19 o 
  -3   6  11        5.90        7.81      3.82 o 
  -2   6  11        6.03       10.48      6.65 o 
  -1   6  11      232.11      281.08     20.67 o 
   0   6  11      469.84      535.14     86.40 o 
   1   6  11      129.68      116.27     16.42 o 
   2   6  11        2.43        5.16      5.73 o 
   3   6  11       21.64       26.09      8.99 o 
   4   6  11      110.14      117.92     14.87 o 
 -12   7  11     1725.66     1696.68    128.47 o 
 -11   7  11      345.80      310.69     44.52 o 
 -10   7  11        0.28        6.20      6.89 o 
  -9   7  11      167.26      191.55     12.24 o 
  -8   7  11       28.46       20.25      5.32 o 
  -7   7  11        0.50       14.57      6.56 o 
  -6   7  11      378.30      418.65     19.66 o 
  -5   7  11      499.72      568.77     51.22 o 
  -4   7  11      257.37      261.42     13.62 o 
  -3   7  11      173.67      175.79     10.17 o 
  -2   7  11       12.66       19.22      4.93 o 
  -1   7  11        0.27       13.47      7.20 o 
   0   7  11       75.41       88.13     10.60 o 
   1   7  11        3.20       14.78      8.44 o 
 -21   0  12       22.50       17.32      4.51 o 
 -20   0  12      307.40      394.99     33.41 o 
 -19   0  12     1574.55     1970.35    128.26 o 
 -18   0  12     1793.60     1994.66    230.90 o 
 -17   0  12       36.66       39.38      5.98 o 
 -16   0  12      547.15      563.14     20.04 o 
 -15   0  12      516.17      546.43     21.35 o 
 -14   0  12      338.91      350.20      8.88 o 
 -13   0  12        3.08        8.97      3.39 o 
 -12   0  12     1925.14     1861.76    135.21 o 
 -11   0  12     2141.69     2110.23    123.05 o 
 -10   0  12     1433.77     1412.51     87.35 o 
  -9   0  12      549.83      491.25     25.20 o 
  -8   0  12     1335.92     1219.18     47.73 o 
  -7   0  12      592.60      679.20     15.11 o 
  -6   0  12       65.30       30.06      4.07 o 
  -5   0  12      719.75      798.98     21.16 o 
  -4   0  12     8033.67     8214.15    212.16 o 
  -3   0  12     3320.56     3161.44     83.86 o 
  -2   0  12       57.44       66.64      7.34 o 
  -1   0  12     1852.21     1941.02     52.49 o 
   0   0  12     3048.73     3136.25     82.53 o 
   1   0  12      279.25      324.63     14.46 o 
   2   0  12       41.75       28.06      5.56 o 
   3   0  12     1502.20     1513.19     43.70 o 
   4   0  12     1796.40     1739.01     97.08 o 
   5   0  12      267.13      280.70     11.40 o 
   6   0  12      470.40      508.41     28.82 o 
   7   0  12      256.69      289.66     16.19 o 
   8   0  12      385.97      325.11     16.07 o 
   9   0  12      452.37      501.20     23.75 o 
 -21   1  12       11.04       17.76      4.39 o 
 -20   1  12      236.63      253.64     21.93 o 
 -19   1  12       12.42       16.37      3.71 o 
 -18   1  12      257.51      233.34      9.90 o 
 -17   1  12        5.97       13.77      3.93 o 
 -16   1  12      190.74      192.13      7.82 o 
 -15   1  12       46.42       50.92      2.73 o 
 -14   1  12      652.46      632.59     20.51 o 
 -13   1  12     1516.04     1438.50     72.35 o 
 -12   1  12     4547.59     4697.03    170.19 o 
 -11   1  12       52.05       47.55      6.20 o 
 -10   1  12       89.79       98.73      3.58 o 
  -9   1  12        1.11        4.23      1.76 o 
  -8   1  12     2261.29     2146.92     58.07 o 
  -7   1  12        8.13        4.95      2.14 o 
  -6   1  12       35.83       55.54     19.04 o 
  -5   1  12      406.25      358.77     10.14 o 
  -4   1  12     1925.88     1986.65     39.93 o 
  -3   1  12       27.74       21.98      3.06 o 
  -2   1  12      118.29      109.66      9.81 o 
  -1   1  12      143.47      131.11     12.43 o 
   0   1  12      914.60      941.80     24.10 o 
   1   1  12       30.06       32.76      4.12 o 
   2   1  12      634.24      611.42     18.37 o 
   3   1  12      743.38      661.05     27.19 o 
   4   1  12      712.33      658.58     18.86 o 
   5   1  12       57.69       50.53      7.31 o 
   6   1  12       87.74       85.28      5.44 o 
   7   1  12       10.44       18.73      3.68 o 
   8   1  12      295.09      305.17      8.24 o 
   9   1  12        1.36        6.22      4.03 o 
 -20   2  12      108.90      122.89     11.33 o 
 -19   2  12       64.41       81.53      6.47 o 
 -18   2  12      148.36      127.70      7.90 o 
 -17   2  12       23.64       14.41      2.78 o 
 -16   2  12      556.58      503.10     21.61 o 
 -15   2  12        8.37       17.43      3.22 o 
 -14   2  12        8.48        8.36      2.12 o 
 -13   2  12        0.01       11.44      2.89 o 
 -12   2  12        8.07        7.74      2.72 o 
 -11   2  12      372.61      362.89     12.89 o 
 -10   2  12       76.80       61.90      6.25 o 
  -9   2  12       66.85       55.69      4.24 o 
  -8   2  12       69.03       66.52      3.98 o 
  -7   2  12       12.84       13.84      2.66 o 
  -6   2  12        0.22        7.38      3.82 o 
  -5   2  12        2.14        8.48      5.01 o 
  -4   2  12      254.86      230.93     10.18 o 
  -3   2  12       39.94       36.66      2.28 o 
  -2   2  12        0.48        4.78      2.41 o 
  -1   2  12       24.73       20.65      2.69 o 
   0   2  12       30.77       32.73      3.06 o 
   1   2  12      166.77      155.30      9.03 o 
   2   2  12      121.55      111.55      6.80 o 
   3   2  12       99.01      101.64     13.72 o 
   4   2  12      223.45      199.72     19.42 o 
   5   2  12        1.39       11.12      4.77 o 
   6   2  12       37.69       32.29      6.09 o 
   7   2  12       70.07       58.29      4.22 o 
   8   2  12       35.24       38.61      7.63 o 
   9   2  12        8.29       20.93      5.97 o 
 -20   3  12        0.14        7.98      8.52 o 
 -19   3  12       10.98       18.83      4.74 o 
 -18   3  12       48.05       44.51     11.60 o 
 -17   3  12      103.41      100.68      5.22 o 
 -16   3  12       66.03       55.45      4.01 o 
 -15   3  12        5.11       12.65      3.99 o 
 -14   3  12       36.77       38.08      6.29 o 
 -13   3  12      218.38      221.26     10.19 o 
 -12   3  12      121.11      103.94      6.06 o 
 -11   3  12      455.13      507.47     18.09 o 
 -10   3  12        6.53        6.23      2.91 o 
  -9   3  12        2.86       10.10      4.69 o 
  -8   3  12      498.14      468.26     14.21 o 
  -7   3  12      140.93      125.01      9.72 o 
  -6   3  12       23.56       20.18      4.97 o 
  -5   3  12      779.95      777.68     41.59 o 
  -4   3  12       19.42       16.70      2.47 o 
  -3   3  12      266.44      254.82      9.86 o 
  -2   3  12      482.95      441.68     18.51 o 
  -1   3  12       76.98       69.20      6.35 o 
   0   3  12       71.30       57.89      7.04 o 
   1   3  12      647.79      611.21     32.99 o 
   2   3  12      221.42      191.05     19.23 o 
   3   3  12     1079.63     1020.51     65.99 o 
   4   3  12       78.05       72.80     11.23 o 
   5   3  12        3.76       20.52      4.96 o 
   6   3  12        0.00       11.92      4.75 o 
   7   3  12      198.25      164.98      8.41 o 
   8   3  12        1.18        3.65      6.31 o 
 -18   4  12      720.21      739.33     55.42 o 
 -17   4  12        3.80       13.81      9.25 o 
 -16   4  12      190.33      182.62      8.37 o 
 -15   4  12      250.51      223.44     10.28 o 
 -14   4  12      118.37       98.93      6.41 o 
 -13   4  12       36.88       42.81      5.08 o 
 -12   4  12     1235.77     1144.83     50.41 o 
 -11   4  12     1749.99     1613.34     64.37 o 
 -10   4  12       46.88       29.87      3.85 o 
  -9   4  12      129.23      147.80     10.12 o 
  -8   4  12       37.33       26.12      5.23 o 
  -7   4  12      456.96      417.45     25.41 o 
  -6   4  12       54.26       58.38      6.90 o 
  -5   4  12      127.69      111.49      4.51 o 
  -4   4  12     1716.21     1819.87     95.87 o 
  -3   4  12     2691.29     2851.87    153.37 o 
  -2   4  12        5.52       35.69     12.42 o 
  -1   4  12     3264.90     3570.72    225.79 o 
   0   4  12        4.70        5.68      2.44 o 
   1   4  12        6.18        9.14      4.98 o 
   2   4  12      307.85      311.54      9.11 o 
   3   4  12      107.75      102.21      5.44 o 
   4   4  12     1024.47     1023.02     46.38 o 
   5   4  12        1.20       10.80      4.08 o 
   6   4  12      360.61      354.16     27.21 o 
   7   4  12      152.71      149.96     17.19 o 
 -17   5  12       26.86       24.37      4.46 o 
 -16   5  12      233.17      244.67     19.33 o 
 -15   5  12      555.90      515.41     21.41 o 
 -14   5  12       85.83       74.97     11.82 o 
 -13   5  12     1875.19     1811.88    112.98 o 
 -12   5  12      577.78      513.80     12.77 o 
 -11   5  12      392.30      404.68     19.58 o 
 -10   5  12      297.24      256.11      7.51 o 
  -9   5  12       74.55       83.85      6.79 o 
  -8   5  12     2608.06     2599.93    145.37 o 
  -7   5  12        0.33       10.57      6.86 o 
  -6   5  12       47.62       61.31     14.14 o 
  -5   5  12      822.88      883.12     68.05 o 
  -4   5  12      469.13      485.27     29.96 o 
  -3   5  12      283.77      292.67     11.10 o 
  -2   5  12      160.77      144.50      8.15 o 
  -1   5  12      510.49      519.82     50.60 o 
   0   5  12      166.77      157.51     11.53 o 
   1   5  12       52.65       46.87     10.87 o 
   2   5  12      546.17      602.19     25.53 o 
   3   5  12     1016.17     1072.89     25.03 o 
   4   5  12      475.51      427.76     31.42 o 
   5   5  12      132.13      144.66     27.82 o 
   6   5  12       13.86       12.33      4.53 o 
 -15   6  12       29.74       37.11      6.02 o 
 -14   6  12       43.99       36.04      5.10 o 
 -13   6  12       30.24       29.80     12.67 o 
 -12   6  12      491.18      459.18     37.78 o 
 -11   6  12      741.05      685.53     82.38 o 
 -10   6  12        0.31       22.75     10.19 o 
  -9   6  12      280.91      275.91     20.50 o 
  -8   6  12       54.40       62.01     10.88 o 
  -7   6  12       32.67       32.45     15.66 o 
  -6   6  12       25.01       33.62      5.24 o 
  -5   6  12      290.48      328.94     19.48 o 
  -4   6  12      314.91      331.94     12.26 o 
  -3   6  12      454.75      475.15     15.54 o 
  -2   6  12       58.71       52.31     13.74 o 
  -1   6  12     1094.36     1127.17     45.81 o 
   0   6  12       19.22       22.31      6.45 o 
   1   6  12        2.01       14.21      6.84 o 
   2   6  12       10.75        9.12      3.79 o 
   3   6  12       27.39       17.01      7.97 o 
 -11   7  12       18.86       20.22      6.29 o 
 -10   7  12       92.29       85.50      8.96 o 
  -9   7  12       63.21       67.11     12.18 o 
  -8   7  12        2.39       16.04     10.81 o 
  -7   7  12        0.92        1.72      8.54 o 
  -6   7  12      142.11      159.32      9.72 o 
  -5   7  12      221.83      220.15     13.13 o 
  -4   7  12       15.78       13.89      5.08 o 
  -3   7  12       40.95       51.58     11.05 o 
  -2   7  12       36.26       31.69      6.09 o 
  -1   7  12       51.26       71.56     18.11 o 
   0   7  12      212.72      246.82     25.19 o 
 -21   1  13        1.62        5.22      5.26 o 
 -20   1  13       55.60       46.98      4.56 o 
 -19   1  13       21.00       15.88      6.03 o 
 -18   1  13      448.74      435.07     23.75 o 
 -17   1  13        4.55       12.72      2.79 o 
 -16   1  13       24.60       18.95      2.73 o 
 -15   1  13      888.05      914.63     35.70 o 
 -14   1  13      906.92      889.75     39.79 o 
 -13   1  13      718.83      716.13     35.82 o 
 -12   1  13      534.58      559.69     29.26 o 
 -11   1  13      248.23      228.37      6.72 o 
 -10   1  13       31.85       26.66      4.69 o 
  -9   1  13      208.47      196.85      4.35 o 
  -8   1  13      224.25      201.68      8.83 o 
  -7   1  13      675.61      646.34     23.11 o 
  -6   1  13      271.21      246.25      8.31 o 
  -5   1  13      624.41      574.43     13.65 o 
  -4   1  13      316.90      319.37     19.16 o 
  -3   1  13      265.71      263.29      8.93 o 
  -2   1  13      214.36      221.84      8.35 o 
  -1   1  13      167.10      156.15      7.21 o 
   0   1  13      758.45      748.53     28.26 o 
   1   1  13        0.18       13.49      5.44 o 
   2   1  13        1.67       16.46      6.42 o 
   3   1  13      560.74      487.55     44.51 o 
   4   1  13      611.52      587.87     37.67 o 
   5   1  13      148.61      133.30      6.37 o 
   6   1  13       17.81       16.56      4.16 o 
   7   1  13       22.06       24.20      3.84 o 
   8   1  13      282.07      261.13     14.80 o 
 -20   2  13      372.93      427.75     21.49 o 
 -19   2  13      641.64      681.96     22.38 o 
 -18   2  13      462.34      493.69     10.98 o 
 -17   2  13       69.28       54.18      3.71 o 
 -16   2  13       69.47       68.85      5.12 o 
 -15   2  13        8.80       11.36      2.50 o 
 -14   2  13      285.73      283.93      5.99 o 
 -13   2  13       50.61       42.68      2.82 o 
 -12   2  13      917.46      900.73     33.60 o 
 -11   2  13     2554.67     2607.16     87.21 o 
 -10   2  13      302.01      294.15     15.69 o 
  -9   2  13        2.77        5.86      2.55 o 
  -8   2  13        0.63       15.86      4.81 o 
  -7   2  13        0.63        6.93      4.62 o 
  -6   2  13        0.04        9.62      5.55 o 
  -5   2  13     2851.29     2878.67    102.46 o 
  -4   2  13     2952.73     2846.84     82.51 o 
  -3   2  13     4582.80     4463.14    117.61 o 
  -2   2  13      586.57      558.36     12.06 o 
  -1   2  13      912.11      919.70     42.32 o 
   0   2  13        0.71        5.69      5.70 o 
   1   2  13      402.27      367.70      8.81 o 
   2   2  13      141.06      127.86      5.62 o 
   3   2  13      486.10      462.57     23.29 o 
   4   2  13     2194.67     2175.80    111.21 o 
   5   2  13        5.74       12.54      3.18 o 
   6   2  13      425.79      398.94     17.23 o 
   7   2  13      312.87      334.74     12.92 o 
   8   2  13       31.67       27.46      6.84 o 
 -20   3  13      153.72      163.77      9.13 o 
 -19   3  13       16.45       24.41      6.54 o 
 -18   3  13      525.79      482.65     25.08 o 
 -16   3  13      125.24      131.17      6.85 o 
 -15   3  13      767.17      739.63     28.12 o 
 -14   3  13      225.74      219.52      8.09 o 
 -13   3  13      680.40      633.59     11.41 o 
 -12   3  13      286.59      308.57     15.85 o 
 -11   3  13       28.17       32.16      3.67 o 
 -10   3  13      452.51      440.61     19.72 o 
  -9   3  13      420.34      388.62     19.74 o 
  -8   3  13     1501.79     1416.61     64.28 o 
  -7   3  13      317.82      290.65     24.92 o 
  -6   3  13      179.69      171.05     10.82 o 
  -5   3  13       19.99       20.12      3.25 o 
  -4   3  13      951.81      917.35     22.58 o 
  -3   3  13      574.74      556.58     20.22 o 
  -2   3  13      149.82      128.94      5.21 o 
  -1   3  13     2344.62     2463.92     97.37 o 
   0   3  13      145.32      121.84      7.56 o 
   1   3  13      157.02      153.04      5.32 o 
   2   3  13      443.01      420.08     32.79 o 
   3   3  13      192.16      178.02     10.25 o 
   4   3  13     1347.64     1282.75     39.01 o 
   5   3  13      197.78      155.91      6.37 o 
   6   3  13       74.91       69.01     10.50 o 
   7   3  13      992.95      958.58     34.41 o 
 -18   4  13      332.59      323.04     23.28 o 
 -17   4  13        1.40       14.53      6.07 o 
 -16   4  13      333.15      342.22     13.41 o 
 -15   4  13      124.26      112.13      6.89 o 
 -14   4  13        3.50       10.93      6.20 o 
 -13   4  13      138.60      113.85      6.30 o 
 -12   4  13      417.79      375.51      8.83 o 
 -11   4  13      976.49      837.50     53.95 o 
 -10   4  13      132.38       84.13      4.69 o 
  -9   4  13      210.99      176.01     16.45 o 
  -8   4  13      452.66      474.55     25.42 o 
  -7   4  13       60.07       61.66      5.49 o 
  -6   4  13      143.80      131.47      6.19 o 
  -5   4  13      201.89      180.53     14.60 o 
  -4   4  13      616.32      550.20     45.71 o 
  -3   4  13     2643.10     2767.80    173.69 o 
  -2   4  13     1046.54     1016.89     99.14 o 
  -1   4  13       44.51       24.67      5.22 o 
   0   4  13      165.81      174.01      8.80 o 
   1   4  13      105.44      116.06     13.82 o 
   2   4  13        1.31        8.60      7.14 o 
   3   4  13      175.64      158.31      9.17 o 
   4   4  13      126.69      128.37     20.33 o 
   5   4  13      160.95      148.07      7.79 o 
   6   4  13      344.42      288.19     12.49 o 
 -17   5  13       59.73       54.82      5.44 o 
 -16   5  13       11.03       19.74      6.15 o 
 -15   5  13      104.81      103.57     10.60 o 
 -14   5  13        0.14        4.39      5.93 o 
 -13   5  13       77.15       81.98      7.99 o 
 -12   5  13       74.24       56.25      4.82 o 
 -11   5  13       11.93       16.83      4.29 o 
 -10   5  13       45.21       49.77      4.95 o 
  -9   5  13       10.02        8.33      3.02 o 
  -8   5  13       51.46       51.49     10.94 o 
  -7   5  13      152.95      136.22      5.88 o 
  -6   5  13      323.34      288.61     46.07 o 
  -5   5  13       41.28       51.90      6.56 o 
  -4   5  13       33.87       29.94     10.39 o 
  -3   5  13       31.71       36.48      5.22 o 
  -2   5  13       17.14       20.09      4.77 o 
  -1   5  13       86.13       98.51      7.60 o 
   0   5  13       70.35       56.39      8.21 o 
   1   5  13      383.60      355.05     21.98 o 
   2   5  13      176.17      185.61     24.92 o 
   3   5  13        0.41       11.52      9.99 o 
   4   5  13      192.77      203.71     18.82 o 
   5   5  13      114.99      107.80     14.37 o 
 -15   6  13      156.36      163.80     15.31 o 
 -14   6  13      178.72      144.44     16.13 o 
 -13   6  13       20.62       21.45      7.62 o 
 -12   6  13       14.80       23.94      6.90 o 
 -11   6  13     1340.19     1319.23     71.00 o 
 -10   6  13       56.85       44.22      6.29 o 
  -9   6  13       48.47       43.30      5.13 o 
  -8   6  13        5.98        9.17      7.49 o 
  -7   6  13       64.75       72.08     19.19 o 
  -6   6  13      108.73      106.53      8.05 o 
  -5   6  13      547.78      602.23     59.53 o 
  -4   6  13      926.92     1017.96     91.97 o 
  -3   6  13      877.29      927.58    136.32 o 
  -2   6  13      128.37      128.24      8.31 o 
  -1   6  13       17.32       24.39      6.81 o 
   0   6  13       16.44       16.53      4.20 o 
   1   6  13      103.33      130.29     10.10 o 
   2   6  13      116.36      106.91      8.00 o 
 -11   7  13      156.21      145.46     19.66 o 
 -10   7  13        3.07       16.47      9.78 o 
  -9   7  13        0.12       16.35      9.16 o 
  -8   7  13      650.23      737.10     29.75 o 
  -7   7  13      308.17      344.38     38.99 o 
  -6   7  13       25.17       33.64      5.72 o 
  -5   7  13       42.58       61.32      7.81 o 
  -4   7  13      198.85      231.79     11.47 o 
  -3   7  13       32.49       26.97      5.72 o 
  -2   7  13      104.65       87.70      8.69 o 
 -21   0  14       79.18       60.91     27.55 o 
 -20   0  14      365.87      423.24     15.25 o 
 -19   0  14       55.65       57.03      7.68 o 
 -18   0  14     1086.47     1222.11    152.14 o 
 -17   0  14      106.97       91.64      5.46 o 
 -16   0  14       40.65       38.91      5.58 o 
 -15   0  14     2045.92     2015.47    152.74 o 
 -14   0  14       49.83       53.83      5.39 o 
 -13   0  14       28.37       28.07      3.70 o 
 -12   0  14      536.24      490.78     24.36 o 
 -11   0  14      678.80      647.15     51.80 o 
 -10   0  14     2180.09     2031.65    162.52 o 
  -9   0  14      389.12      347.45     26.49 o 
  -8   0  14      398.43      373.89     14.91 o 
  -7   0  14     1901.98     2010.59     55.84 o 
  -6   0  14       30.40       37.10      6.18 o 
  -5   0  14     7561.87     7885.28    198.74 o 
  -4   0  14     4681.56     4675.08    122.88 o 
  -3   0  14     3637.41     3517.00     94.18 o 
  -2   0  14     1508.43     1570.06     45.43 o 
  -1   0  14       89.02      103.83     10.23 o 
   0   0  14       16.68       15.47      5.10 o 
   1   0  14      125.32      118.70     10.06 o 
   2   0  14      103.39       84.65      9.06 o 
   3   0  14      446.77      436.79     16.88 o 
   4   0  14     2333.37     2287.89     67.99 o 
   5   0  14      306.48      290.38     16.05 o 
   6   0  14      256.39      231.56     15.11 o 
   7   0  14      402.87      442.40     19.95 o 
   8   0  14        6.05        5.64      8.62 o 
 -21   1  14        8.40       12.93      4.22 o 
 -20   1  14        4.53        9.73      4.58 o 
 -19   1  14      223.31      196.09     10.24 o 
 -18   1  14      186.76      190.53      7.29 o 
 -17   1  14      328.37      336.16     12.63 o 
 -16   1  14        0.16        5.85      3.38 o 
 -15   1  14      371.22      361.09     13.11 o 
 -14   1  14      317.57      307.28     13.11 o 
 -13   1  14      634.95      639.19     15.60 o 
 -12   1  14     1507.89     1531.12     65.19 o 
 -11   1  14      139.27      140.67      6.02 o 
 -10   1  14       95.35       83.01      2.89 o 
  -9   1  14        2.43       13.83      2.57 o 
  -8   1  14     1827.77     1731.11     40.40 o 
  -7   1  14       96.05       93.16      5.07 o 
  -6   1  14      711.03      694.86     15.56 o 
  -5   1  14        0.02        8.89      8.21 o 
  -4   1  14        1.90       12.64      5.10 o 
  -3   1  14       12.52       11.59      2.97 o 
  -2   1  14      276.42      284.47     10.35 o 
  -1   1  14      372.64      364.90     11.47 o 
   0   1  14     1195.46     1153.31     51.60 o 
   1   1  14      264.73      261.04      9.52 o 
   2   1  14       13.12       15.53      8.82 o 
   3   1  14      896.41      851.60     45.14 o 
   4   1  14      469.02      412.13     10.23 o 
   5   1  14        2.14        5.90      4.69 o 
   6   1  14        4.61        7.70      5.36 o 
   7   1  14      343.74      318.94     23.23 o 
 -20   2  14        0.22        9.00      7.33 o 
 -19   2  14       10.56       20.20      5.43 o 
 -18   2  14       74.03       66.29      6.59 o 
 -17   2  14       98.28       91.56      4.83 o 
 -16   2  14      210.91      190.71      7.38 o 
 -15   2  14       10.88       11.25      2.87 o 
 -14   2  14       72.45       74.16      5.38 o 
 -13   2  14      198.27      184.22     12.56 o 
 -12   2  14       39.09       34.32      7.03 o 
 -11   2  14      387.10      383.23      7.90 o 
 -10   2  14        6.47       11.20      3.55 o 
  -9   2  14      170.71      178.35      9.14 o 
  -8   2  14      106.36      119.60     13.91 o 
  -7   2  14       15.04       16.16      3.37 o 
  -6   2  14      199.41      206.95      9.62 o 
  -5   2  14      456.69      431.47     11.23 o 
  -4   2  14      625.81      524.42     37.23 o 
  -3   2  14        0.85        8.24      4.90 o 
  -2   2  14      525.70      551.24     22.40 o 
  -1   2  14      878.75      914.98     34.84 o 
   0   2  14        8.93       14.97      6.40 o 
   1   2  14      424.13      399.67     23.52 o 
   2   2  14       13.15       19.07      4.92 o 
   3   2  14      141.76       91.49     16.18 o 
   4   2  14      517.67      484.00     17.72 o 
   5   2  14      196.63      183.60     13.38 o 
   6   2  14        2.04       14.00      4.60 o 
   7   2  14        0.22        9.70      4.79 o 
 -20   3  14        5.88        3.01      6.90 o 
 -19   3  14      230.82      238.90     24.00 o 
 -18   3  14        8.02       10.77      6.51 o 
 -17   3  14      213.11      185.60      8.46 o 
 -16   3  14        4.58        8.45      4.94 o 
 -15   3  14       77.59       69.21      5.61 o 
 -14   3  14      262.07      238.06      8.15 o 
 -13   3  14      141.90      126.46      9.18 o 
 -12   3  14       35.63       30.84      3.21 o 
 -11   3  14      147.50      162.70     10.69 o 
 -10   3  14      111.32      112.12     13.55 o 
  -9   3  14      286.24      269.92     10.49 o 
  -8   3  14        2.72       11.18      4.50 o 
  -7   3  14      174.92      160.87     10.75 o 
  -6   3  14       63.42       44.34      6.52 o 
  -5   3  14      887.76      873.56     50.27 o 
  -4   3  14        3.25       10.76      4.09 o 
  -3   3  14     1435.50     1495.36    115.45 o 
  -2   3  14        7.03        7.05      5.83 o 
  -1   3  14       15.79       14.71      2.53 o 
   0   3  14      401.19      376.63     25.15 o 
   1   3  14       57.29       34.12     11.17 o 
   2   3  14       10.57       14.08      6.63 o 
   3   3  14       10.72       24.19      5.19 o 
   4   3  14      474.96      426.28     20.89 o 
   5   3  14       69.56       53.55      5.11 o 
   6   3  14       10.10       10.79      2.86 o 
 -18   4  14      119.52       99.94      7.06 o 
 -17   4  14       13.88       12.71      4.13 o 
 -16   4  14       18.67       27.54      5.64 o 
 -15   4  14      139.18      145.75      7.88 o 
 -14   4  14      334.60      338.33     20.80 o 
 -13   4  14      111.83      112.25     10.73 o 
 -12   4  14      127.74      137.82      9.49 o 
 -11   4  14      782.95      815.74     35.19 o 
 -10   4  14     1284.08     1159.58     50.11 o 
  -9   4  14      244.02      209.44     25.77 o 
  -8   4  14      154.88      108.79     10.31 o 
  -7   4  14      112.97       87.93      4.83 o 
  -6   4  14        6.41        9.67      4.00 o 
  -5   4  14     1254.24     1245.98     73.67 o 
  -4   4  14     2453.63     2600.16    139.24 o 
  -3   4  14     3613.38     3935.32    175.12 o 
  -2   4  14      398.86      410.06     17.03 o 
  -1   4  14        0.75       20.82      7.17 o 
   0   4  14       12.73       23.91      6.95 o 
   1   4  14      323.55      318.71     12.42 o 
   2   4  14      107.74       91.31      8.06 o 
   3   4  14      240.07      266.30     13.49 o 
   4   4  14      575.33      572.92     39.09 o 
   5   4  14       86.05       70.01      8.35 o 
 -17   5  14       62.82       50.11      9.55 o 
 -16   5  14        0.15        7.09      6.27 o 
 -15   5  14       21.83       22.54      7.69 o 
 -14   5  14       20.38       21.70      4.15 o 
 -13   5  14      225.09      214.57     10.65 o 
 -12   5  14       27.21       21.46      4.80 o 
 -11   5  14       16.96       15.48      3.14 o 
 -10   5  14      667.25      683.27     40.11 o 
  -9   5  14       12.80       15.28      3.34 o 
  -8   5  14      913.55      896.40     31.61 o 
  -7   5  14      453.34      474.33     64.20 o 
  -6   5  14      822.95      794.23     34.54 o 
  -5   5  14       79.53       67.43      8.99 o 
  -4   5  14        0.20        7.75      5.68 o 
  -3   5  14       25.53       16.42      5.97 o 
  -2   5  14      269.25      249.69     10.92 o 
  -1   5  14        4.32       13.57      5.72 o 
   0   5  14     1393.60     1497.72    118.04 o 
   1   5  14      297.85      290.75     11.68 o 
   2   5  14      210.79      201.66     10.70 o 
   3   5  14      197.66      171.33     10.45 o 
 -14   6  14      936.59      962.96     41.32 o 
 -13   6  14        6.09       18.58      8.05 o 
 -12   6  14      387.43      380.68     17.61 o 
 -11   6  14       72.39       74.71     11.19 o 
 -10   6  14      609.27      613.64     33.47 o 
  -9   6  14       22.55       26.60      4.70 o 
  -8   6  14       64.16       76.25     11.85 o 
  -7   6  14       53.52       66.51      6.86 o 
  -6   6  14      110.20      135.10      9.30 o 
  -5   6  14      117.67      100.71      8.33 o 
  -4   6  14     1450.28     1479.99    112.73 o 
  -3   6  14      623.64      647.15     20.51 o 
  -2   6  14       49.30       33.20      5.87 o 
  -1   6  14       35.16       24.88      5.47 o 
   0   6  14        1.18        5.65      7.63 o 
   1   6  14        6.64       21.36     11.07 o 
 -10   7  14      207.82      190.03     16.80 o 
  -9   7  14       26.61       20.78      6.66 o 
  -8   7  14       52.08       51.80     11.42 o 
  -7   7  14      108.05      118.02     10.23 o 
  -6   7  14      126.64      138.97     10.28 o 
  -5   7  14      209.53      203.73     28.41 o 
  -4   7  14      137.01      116.56      8.63 o 
 -21   1  15       71.81       78.78      7.46 o 
 -20   1  15      266.57      288.32     19.45 o 
 -19   1  15      608.76      635.50     61.43 o 
 -18   1  15      111.77      116.12      8.07 o 
 -17   1  15      350.82      357.29     15.85 o 
 -16   1  15       67.35       68.10      4.18 o 
 -15   1  15       65.39       63.46      3.82 o 
 -14   1  15       44.42       56.87      7.07 o 
 -13   1  15      241.68      242.10     10.24 o 
 -12   1  15      159.43      161.25      5.65 o 
 -11   1  15     1016.08      965.17     41.67 o 
 -10   1  15     1350.82     1284.65     36.88 o 
  -9   1  15      143.52      125.43     10.13 o 
  -8   1  15       70.39       50.42      3.24 o 
  -7   1  15      999.75     1039.95     17.05 o 
  -6   1  15       26.90       18.68      3.38 o 
  -5   1  15       12.80       14.32      5.51 o 
  -4   1  15        5.75       11.47      4.52 o 
  -3   1  15        0.11        9.69      3.77 o 
  -2   1  15        6.23       13.52     11.64 o 
  -1   1  15      317.13      328.12     10.38 o 
   0   1  15      165.43      158.39      8.70 o 
   1   1  15      313.90      358.67     15.79 o 
   2   1  15        1.01        6.20      6.65 o 
   3   1  15      113.09       96.11     16.22 o 
   4   1  15      129.80      109.18      6.53 o 
   5   1  15       97.60       87.06      6.16 o 
   6   1  15       24.99       33.50      6.23 o 
 -20   2  15       64.80       57.20      5.98 o 
 -19   2  15      298.62      263.85      9.29 o 
 -18   2  15      266.65      258.16      9.37 o 
 -17   2  15        9.86       12.84      3.91 o 
 -16   2  15       11.57       11.52      2.94 o 
 -15   2  15      930.42      908.62     27.64 o 
 -14   2  15     1607.09     1663.78     43.30 o 
 -13   2  15     1108.12     1120.69     42.90 o 
 -12   2  15      883.61      827.45     43.23 o 
 -11   2  15     1504.26     1435.95     38.68 o 
 -10   2  15      271.43      262.84      9.47 o 
  -9   2  15      603.88      569.79     14.44 o 
  -8   2  15      162.01      167.15      8.10 o 
  -7   2  15     1684.08     1762.99     70.15 o 
  -6   2  15       12.53       13.59      3.47 o 
  -5   2  15     2079.18     2072.53     58.53 o 
  -4   2  15     3183.34     3295.16    149.10 o 
  -3   2  15     7224.28     7536.63    187.87 o 
  -2   2  15        0.98       12.09      6.54 o 
  -1   2  15       48.76       41.15      4.61 o 
   0   2  15       74.35       74.34      9.10 o 
   1   2  15      112.69      107.38      6.78 o 
   2   2  15       13.04       15.29      5.14 o 
   3   2  15     2119.67     2053.92    134.30 o 
   4   2  15      160.79      163.86     13.66 o 
   5   2  15      202.25      190.91      9.02 o 
   6   2  15       47.89       43.41      4.70 o 
 -19   3  15      749.41      687.42     38.72 o 
 -18   3  15      601.53      581.67     37.15 o 
 -17   3  15      100.61      101.11      7.40 o 
 -16   3  15      146.78      127.89      7.08 o 
 -15   3  15       35.99       28.76      7.41 o 
 -14   3  15       23.08       17.82      3.99 o 
 -13   3  15       33.02       24.79      3.29 o 
 -12   3  15       33.39       42.49      4.22 o 
 -11   3  15      539.14      557.71     34.18 o 
 -10   3  15     1481.78     1416.79     63.19 o 
  -9   3  15      104.81      111.70      5.67 o 
  -8   3  15      793.78      730.38     57.66 o 
  -7   3  15     1265.18     1265.94     56.55 o 
  -6   3  15        9.76        5.14      2.50 o 
  -5   3  15       17.51       17.03      8.18 o 
  -4   3  15       12.57       10.68      6.14 o 
  -3   3  15       41.51       41.01      5.56 o 
  -2   3  15        0.67        6.82      5.03 o 
  -1   3  15       71.72       67.71      6.33 o 
   0   3  15     2150.31     2189.38    148.68 o 
   1   3  15     1087.45     1099.74     24.79 o 
   2   3  15     1120.22     1021.92     24.78 o 
   3   3  15        9.10       19.12     10.01 o 
   4   3  15       19.74       10.09      3.99 o 
   5   3  15       18.79       29.09      4.66 o 
 -18   4  15       36.74       46.56      6.34 o 
 -17   4  15        2.25       11.35      4.58 o 
 -16   4  15        1.85        6.07      5.63 o 
 -15   4  15       34.82       26.16      4.46 o 
 -14   4  15      236.93      247.97      9.45 o 
 -13   4  15       82.52       70.89     11.82 o 
 -12   4  15       16.70       16.32      2.63 o 
 -11   4  15      374.36      345.88     18.94 o 
 -10   4  15      153.11      138.68     14.54 o 
  -9   4  15        5.11       19.75      4.34 o 
  -8   4  15      109.04       79.79      4.99 o 
  -7   4  15      371.78      351.63     29.81 o 
  -6   4  15      195.19      166.83     11.68 o 
  -5   4  15      474.23      440.99     25.81 o 
  -4   4  15      402.37      413.78     38.00 o 
  -3   4  15      449.53      450.10     27.45 o 
  -2   4  15      240.82      248.87     20.94 o 
  -1   4  15      113.38      120.84      7.96 o 
   0   4  15       22.49       36.91      8.40 o 
   1   4  15      300.72      285.76     30.46 o 
   2   4  15        8.81       12.35      7.82 o 
   3   4  15      154.74      126.18     15.78 o 
   4   4  15      413.16      388.18     35.69 o 
 -17   5  15        5.35       12.94      4.69 o 
 -16   5  15       77.99       71.07      6.95 o 
 -15   5  15       27.18       21.65      4.83 o 
 -14   5  15        4.81       13.64      5.16 o 
 -13   5  15       43.48       34.49      8.03 o 
 -12   5  15      153.18      133.96     10.77 o 
 -11   5  15       12.38       18.95      5.71 o 
 -10   5  15        0.37        8.27      2.64 o 
  -9   5  15       83.75       76.65      5.20 o 
  -8   5  15        4.44        8.30      4.45 o 
  -7   5  15      125.61      113.00     10.00 o 
  -6   5  15        1.05       10.32      5.62 o 
  -5   5  15       10.02       13.20      4.66 o 
  -4   5  15      112.89      104.35      8.32 o 
  -3   5  15      169.57      138.36     27.29 o 
  -2   5  15       90.71       85.08     13.42 o 
  -1   5  15        0.59       20.04      7.82 o 
   0   5  15        8.36       24.55     13.44 o 
   1   5  15       99.50       88.35     11.35 o 
   2   5  15       19.20       18.45      8.39 o 
 -14   6  15      445.52      403.13     35.79 o 
 -13   6  15      218.28      205.79     12.17 o 
 -12   6  15       72.88       86.31     11.83 o 
 -11   6  15      147.41      138.15     21.50 o 
 -10   6  15      295.55      286.69     18.42 o 
  -9   6  15      356.53      384.21     12.71 o 
  -8   6  15        3.25        9.07      6.86 o 
  -7   6  15        6.97       15.15      6.08 o 
  -6   6  15       83.98       77.08      7.21 o 
  -5   6  15      663.32      719.22     62.94 o 
  -4   6  15     1047.46     1198.79     84.23 o 
  -3   6  15      986.15      982.64     48.89 o 
  -2   6  15      607.05      655.86     22.41 o 
  -1   6  15      114.56      114.50      8.39 o 
   0   6  15       51.65       47.83      6.21 o 
 -21   0  16       33.89       38.88      8.86 o 
 -20   0  16      175.57      178.79     29.34 o 
 -19   0  16      231.96      219.64     16.76 o 
 -18   0  16       36.90       28.80      8.28 o 
 -17   0  16     1439.53     1643.66     40.34 o 
 -16   0  16     1037.67     1064.14     64.19 o 
 -15   0  16      534.09      520.27     75.75 o 
 -14   0  16     6726.79     7049.08    523.75 o 
 -13   0  16     4930.70     5143.51    383.88 o 
 -12   0  16     6882.61     6774.45    474.54 o 
 -11   0  16      482.32      423.75     11.86 o 
 -10   0  16       57.78       56.84     25.67 o 
  -9   0  16      640.49      678.78     42.78 o 
  -8   0  16     1044.25     1098.07     33.55 o 
  -7   0  16     1409.71     1428.43     42.41 o 
  -6   0  16        3.26       14.07      6.88 o 
  -5   0  16       37.53       22.25      5.13 o 
  -4   0  16     6094.70     6272.26    178.55 o 
  -3   0  16     2321.00     2410.83     67.10 o 
  -2   0  16        1.60       20.91      9.94 o 
  -1   0  16        3.61       11.82      9.37 o 
   0   0  16      840.74      901.90     30.65 o 
   1   0  16      491.20      519.42     19.78 o 
   2   0  16        0.19       12.95      9.88 o 
   3   0  16      537.13      546.28     24.03 o 
   4   0  16      397.04      424.87     19.97 o 
   5   0  16       13.70       15.13      5.94 o 
   6   0  16      641.95      610.79     25.63 o 
 -21   1  16      812.77      865.09     52.42 o 
 -20   1  16      252.52      252.52     18.47 o 
 -19   1  16      146.84      133.38     10.14 o 
 -18   1  16     1156.92     1162.46     47.80 o 
 -17   1  16      433.91      400.17     15.92 o 
 -16   1  16        4.13        6.49      2.08 o 
 -15   1  16       87.21       81.77      4.67 o 
 -14   1  16       57.24       66.71     11.43 o 
 -13   1  16      159.26      168.78      7.75 o 
 -12   1  16      243.69      226.14     17.22 o 
 -11   1  16      402.81      371.28     20.55 o 
 -10   1  16     3646.82     3566.25    159.65 o 
  -9   1  16        1.20        5.51      4.00 o 
  -8   1  16      114.87      101.73      5.64 o 
  -7   1  16      245.46      280.60     19.73 o 
  -6   1  16      837.76      851.00     29.92 o 
  -5   1  16     2516.65     2599.33     47.35 o 
  -4   1  16      274.09      282.21     16.13 o 
  -3   1  16      371.04      411.17     13.06 o 
  -2   1  16        3.64        6.09      4.25 o 
  -1   1  16       51.58       40.97      9.09 o 
   0   1  16      990.70     1000.78     31.63 o 
   1   1  16       29.34       46.86      5.81 o 
   2   1  16       13.71       15.76      4.92 o 
   3   1  16        0.00       15.65      7.02 o 
   4   1  16       43.18       49.76      5.76 o 
   5   1  16      256.15      308.64     13.20 o 
 -20   2  16       36.70       28.85     10.71 o 
 -19   2  16        9.25        8.12      4.97 o 
 -18   2  16       12.28        8.90      3.14 o 
 -17   2  16       42.94       33.04      4.04 o 
 -16   2  16       33.89       27.09      3.80 o 
 -15   2  16       71.50       54.23      4.08 o 
 -14   2  16      381.85      377.31     16.20 o 
 -13   2  16        8.41       11.80      2.70 o 
 -12   2  16       95.27       90.28      4.63 o 
 -11   2  16       77.86       67.98      8.80 o 
 -10   2  16       14.12       23.84      4.73 o 
  -9   2  16       35.36       34.09      5.03 o 
  -8   2  16       66.69       63.23     11.53 o 
  -7   2  16       31.66       31.75      9.56 o 
  -6   2  16      278.92      277.99     34.42 o 
  -5   2  16      239.28      222.27      9.31 o 
  -4   2  16       65.82       65.76      7.21 o 
  -3   2  16      978.15      961.21     49.37 o 
  -2   2  16       14.23       17.00      4.21 o 
  -1   2  16      393.96      382.61     19.60 o 
   0   2  16      451.03      415.65     18.82 o 
   1   2  16       70.60       55.44      9.79 o 
   2   2  16       61.81       52.37     16.90 o 
   3   2  16        0.38       10.53      5.88 o 
   4   2  16       58.47       51.66      6.67 o 
   5   2  16       10.15        9.57      2.80 o 
 -19   3  16       13.95       32.46      5.62 o 
 -18   3  16      282.50      277.34     21.21 o 
 -17   3  16       32.86       40.24      5.02 o 
 -16   3  16       57.11       58.57      5.74 o 
 -15   3  16      123.96      103.32      6.40 o 
 -14   3  16      199.52      177.88      7.97 o 
 -13   3  16       46.14       40.01      4.07 o 
 -12   3  16      134.30      112.51     10.25 o 
 -11   3  16      548.48      492.45     34.71 o 
 -10   3  16       14.15       23.65      6.14 o 
  -9   3  16       58.55       62.79     10.15 o 
  -8   3  16        6.25        8.09      3.00 o 
  -7   3  16       20.30       17.48      5.20 o 
  -6   3  16       93.83       97.97      7.59 o 
  -5   3  16      263.57      255.40      7.31 o 
  -4   3  16       46.78       48.43      6.40 o 
  -3   3  16      299.09      329.36     27.91 o 
  -2   3  16       91.20      103.79      8.22 o 
  -1   3  16       83.93       82.19      6.70 o 
   0   3  16      269.46      262.67     10.83 o 
   1   3  16      264.90      224.95     30.56 o 
   2   3  16       33.89       36.06      5.26 o 
   3   3  16       12.95        9.67      4.18 o 
   4   3  16        4.22       11.90      4.91 o 
 -18   4  16       66.29       67.02      6.48 o 
 -17   4  16      101.78      101.12      9.85 o 
 -16   4  16        1.10       17.49      6.54 o 
 -15   4  16      397.20      397.98     18.35 o 
 -14   4  16     1166.02     1117.58     37.38 o 
 -13   4  16      300.16      257.95     26.69 o 
 -12   4  16      183.79      131.52      8.81 o 
 -11   4  16      272.22      272.24     10.32 o 
 -10   4  16      179.30      182.48     12.06 o 
  -9   4  16       23.04       12.12      2.69 o 
  -8   4  16      277.14      258.50     24.33 o 
  -7   4  16      877.35      823.28     48.24 o 
  -6   4  16        1.58       23.99     10.69 o 
  -5   4  16      965.15     1015.59     42.81 o 
  -4   4  16     1976.45     2116.27    174.62 o 
  -3   4  16       81.09       71.36      7.02 o 
  -2   4  16      244.88      251.43     10.81 o 
  -1   4  16      231.87      236.04     10.85 o 
   0   4  16        1.67       14.13      8.15 o 
   1   4  16      613.50      669.07     55.76 o 
   2   4  16       16.78       18.39      9.34 o 
   3   4  16      560.71      552.97     23.86 o 
 -16   5  16      109.12      101.65      7.08 o 
 -15   5  16        0.62        4.57      4.27 o 
 -14   5  16       26.77       18.48      6.13 o 
 -13   5  16        5.90        9.06      4.41 o 
 -12   5  16      184.33      119.56     17.83 o 
 -11   5  16     1037.43     1050.94     62.41 o 
 -10   5  16      467.47      471.14     41.84 o 
  -9   5  16       29.15       49.62      5.93 o 
  -8   5  16        1.42        9.22      6.66 o 
  -7   5  16      117.27      126.85      9.10 o 
  -6   5  16        5.67        8.01      6.03 o 
  -5   5  16        0.36        4.29      4.08 o 
  -4   5  16       19.94       23.87      4.58 o 
  -3   5  16       54.21       61.16      7.09 o 
  -2   5  16      258.82      290.09     13.46 o 
  -1   5  16      166.56      170.34     16.09 o 
   0   5  16      370.11      344.80     13.04 o 
   1   5  16       13.16       18.30      6.42 o 
 -13   6  16       58.30       56.03      9.25 o 
 -12   6  16        7.73       23.21      7.21 o 
 -11   6  16      268.77      215.71     11.29 o 
 -10   6  16       22.38       28.23     10.80 o 
  -9   6  16       21.93       23.44      4.94 o 
  -8   6  16       46.73       34.05      8.51 o 
  -7   6  16       28.37       20.00      4.17 o 
  -6   6  16      152.41      150.00     10.65 o 
  -5   6  16      159.93      141.89      9.38 o 
  -4   6  16      470.06      483.55     50.25 o 
  -3   6  16      366.74      349.07     44.78 o 
  -2   6  16       11.87       18.74     13.33 o 
 -20   1  17      238.04      202.60     12.47 o 
 -19   1  17      126.40      114.80     10.72 o 
 -18   1  17        0.15        9.97      4.94 o 
 -17   1  17      310.57      284.74     13.59 o 
 -16   1  17       82.16       81.69      5.01 o 
 -15   1  17       29.57       27.23      3.57 o 
 -14   1  17      221.88      229.18     13.20 o 
 -13   1  17       12.32        9.34      2.50 o 
 -12   1  17       33.28       40.24      6.09 o 
 -11   1  17      814.45      797.69     31.26 o 
 -10   1  17      740.29      691.44     36.60 o 
  -9   1  17        2.05        5.77      3.39 o 
  -8   1  17      373.69      351.62     20.99 o 
  -7   1  17       76.30       78.71      6.64 o 
  -6   1  17       35.22       33.98      4.03 o 
  -5   1  17      319.33      303.02     35.53 o 
  -4   1  17        4.63        8.90      4.42 o 
  -3   1  17       47.91       44.14      5.45 o 
  -2   1  17      569.44      577.20     38.83 o 
  -1   1  17        6.99       12.02      9.85 o 
   0   1  17      314.24      324.26     12.20 o 
   1   1  17       24.20       15.06      4.46 o 
   2   1  17       30.83       20.37      4.38 o 
   3   1  17       54.04       65.71     10.03 o 
   4   1  17      327.27      334.17     25.07 o 
 -20   2  17       80.85       74.13      8.64 o 
 -19   2  17       93.23       79.43      6.80 o 
 -18   2  17      369.38      377.87     21.60 o 
 -17   2  17      815.23      791.94     23.87 o 
 -16   2  17       23.67       25.56      4.94 o 
 -15   2  17      468.98      489.05     33.49 o 
 -14   2  17      995.45     1024.77     41.88 o 
 -13   2  17      295.67      326.80     12.73 o 
 -12   2  17      234.89      201.31      8.49 o 
 -11   2  17       85.35       79.49      5.29 o 
 -10   2  17        0.04       16.49      5.53 o 
  -9   2  17       45.27       66.32      6.50 o 
  -8   2  17        0.20        5.86      7.44 o 
  -7   2  17     1640.52     1679.09     86.96 o 
  -6   2  17       64.98       81.38      8.43 o 
  -5   2  17      187.78      189.96      9.51 o 
  -4   2  17     1076.07     1112.98     26.69 o 
  -3   2  17       79.44       58.55      6.78 o 
  -2   2  17      270.08      252.56     27.20 o 
  -1   2  17      993.75      973.88     22.78 o 
   0   2  17      174.06      170.05      9.51 o 
   1   2  17      314.64      328.41     16.85 o 
   2   2  17      306.13      288.76     13.33 o 
   3   2  17      103.53      108.47      9.41 o 
   4   2  17      190.93      198.87      9.22 o 
 -19   3  17        8.31       11.07      3.93 o 
 -18   3  17      150.81      121.80      7.72 o 
 -17   3  17      802.91      802.97     28.11 o 
 -16   3  17       55.79       49.55      5.87 o 
 -15   3  17        4.71        9.80      3.29 o 
 -14   3  17      534.54      520.94     32.62 o 
 -13   3  17       58.48       50.20      4.56 o 
 -12   3  17       23.33       18.59      3.01 o 
 -11   3  17     1521.21     1410.75     70.17 o 
 -10   3  17      441.60      456.22     40.29 o 
  -9   3  17      122.72      138.78      6.15 o 
  -8   3  17      130.23      103.90      5.75 o 
  -7   3  17        0.47        6.66      7.82 o 
  -6   3  17       10.53        7.91      4.27 o 
  -5   3  17      413.81      426.45     32.47 o 
  -4   3  17       75.65       80.47     23.28 o 
  -3   3  17     1235.03     1313.69    133.16 o 
  -2   3  17       52.14       50.44      5.27 o 
  -1   3  17        1.54        5.28      8.79 o 
   0   3  17       16.44       25.67      6.13 o 
   1   3  17       46.28       58.49      7.60 o 
   2   3  17       15.90       18.50      6.32 o 
   3   3  17        0.18        9.92      5.90 o 
 -18   4  17        4.02       16.53      7.21 o 
 -17   4  17      339.92      309.49     19.03 o 
 -16   4  17      157.24      160.38      8.41 o 
 -15   4  17      504.60      452.71     14.28 o 
 -14   4  17       80.37       82.11      6.75 o 
 -13   4  17       55.76       51.19      6.57 o 
 -12   4  17      148.95      139.10     10.66 o 
 -11   4  17       32.73       32.80      4.06 o 
 -10   4  17      131.63      115.14      5.81 o 
  -9   4  17        0.79        9.70      4.36 o 
  -8   4  17        4.53        8.04      4.03 o 
  -7   4  17      243.00      238.21     10.50 o 
  -6   4  17        0.77        7.96      7.64 o 
  -5   4  17        4.25        7.36      4.12 o 
  -4   4  17      132.88      127.16      8.87 o 
  -3   4  17       71.97       68.03      6.99 o 
  -2   4  17       68.64       62.18      7.38 o 
  -1   4  17       40.80       41.87      6.56 o 
   0   4  17       85.35       75.15     13.94 o 
   1   4  17       22.26       15.15      4.50 o 
   2   4  17       52.43       35.77     12.21 o 
 -16   5  17       15.33       13.78      4.63 o 
 -15   5  17       14.83       12.04      4.93 o 
 -14   5  17        0.48       11.30      5.16 o 
 -13   5  17       26.33       29.15      7.14 o 
 -12   5  17        9.72       14.16      3.88 o 
 -11   5  17       17.27       13.20      2.99 o 
 -10   5  17       52.86       45.88     13.11 o 
  -9   5  17       23.44       25.66      8.61 o 
  -8   5  17       87.92       80.47      8.67 o 
  -7   5  17       15.81       22.31      8.34 o 
  -6   5  17        0.33        8.00      4.31 o 
  -5   5  17        8.27       11.86      5.45 o 
  -4   5  17        5.15       24.58      8.08 o 
  -3   5  17       71.96       62.15      7.57 o 
  -2   5  17       89.16       79.71      7.50 o 
  -1   5  17        0.20        6.93      6.34 o 
   0   5  17        6.19       16.31      7.27 o 
 -12   6  17        0.13       20.85      9.57 o 
 -11   6  17       90.09       95.87     17.07 o 
 -10   6  17       18.01       13.04     10.36 o 
  -9   6  17       13.69       36.50      6.51 o 
  -8   6  17      288.15      398.65     35.72 o 
  -7   6  17       35.42       33.45      5.79 o 
  -6   6  17        4.56       14.80     10.37 o 
  -5   6  17       55.72       44.75      6.35 o 
  -4   6  17       84.22       95.77     12.93 o 
 -20   0  18      697.42      728.34     32.18 o 
 -19   0  18       79.68       69.25     11.89 o 
 -18   0  18      510.95      442.27     17.96 o 
 -17   0  18     1314.56     1324.30    111.68 o 
 -16   0  18      528.06      586.68     38.26 o 
 -15   0  18       48.28       36.09      4.94 o 
 -14   0  18      917.01      925.59     60.39 o 
 -13   0  18      989.88      930.89     65.70 o 
 -12   0  18      650.31      742.01     53.08 o 
 -11   0  18      140.97      199.34     15.10 o 
 -10   0  18      320.22      277.87     25.04 o 
  -9   0  18      717.63      776.30     27.31 o 
  -8   0  18        1.50       13.88      5.61 o 
  -7   0  18      416.73      459.52     25.49 o 
  -6   0  18      156.12      171.36     12.08 o 
  -5   0  18       18.78       25.52      6.38 o 
  -4   0  18       63.59       74.98     11.03 o 
  -3   0  18      109.66       95.01     11.09 o 
  -2   0  18      294.21      332.38     18.88 o 
  -1   0  18       15.16       22.96     11.99 o 
   0   0  18      611.36      644.25     23.38 o 
   1   0  18      360.57      340.50     18.28 o 
   2   0  18      977.99      926.74     35.33 o 
   3   0  18      269.15      293.25     18.13 o 
 -20   1  18      151.66      125.34     18.96 o 
 -19   1  18       83.79       64.91      5.45 o 
 -18   1  18       20.36       14.72      3.48 o 
 -17   1  18       46.69       48.90      9.99 o 
 -16   1  18       36.50       31.45      3.20 o 
 -15   1  18      186.60      195.45      7.82 o 
 -14   1  18      246.34      252.33     12.00 o 
 -13   1  18       82.29       70.81      9.00 o 
 -12   1  18      457.91      469.46     29.50 o 
 -11   1  18        0.26        7.92      5.38 o 
 -10   1  18     1822.34     1948.51     41.32 o 
  -9   1  18       17.59       27.86      5.45 o 
  -8   1  18      343.12      332.41     19.49 o 
  -7   1  18        6.58       10.76      6.72 o 
  -6   1  18      995.24     1039.24     30.71 o 
  -5   1  18      294.57      278.84     11.06 o 
  -4   1  18      173.64      162.96      9.47 o 
  -3   1  18       51.94       40.25      5.85 o 
  -2   1  18     1810.62     1863.53    120.79 o 
  -1   1  18      123.43      125.35     10.03 o 
   0   1  18       75.80       61.98      7.03 o 
   1   1  18       46.86       48.45      7.31 o 
   2   1  18        1.42        8.86      6.67 o 
   3   1  18       16.95       15.12      6.00 o 
 -20   2  18       30.11       32.65      5.16 o 
 -19   2  18       46.61       63.67      6.37 o 
 -18   2  18        2.62       17.77      5.18 o 
 -17   2  18       88.58       96.57     12.05 o 
 -16   2  18       38.93       35.00      4.54 o 
 -15   2  18       22.30       14.57      2.58 o 
 -14   2  18      288.52      289.15     24.21 o 
 -13   2  18       21.84       14.80      2.97 o 
 -12   2  18       28.10       19.00      3.36 o 
 -11   2  18       23.29       26.73      5.81 o 
 -10   2  18        6.39       11.56      5.05 o 
  -9   2  18       33.62       24.44      4.88 o 
  -8   2  18       43.50       27.18     12.87 o 
  -7   2  18        1.62       13.33      7.10 o 
  -6   2  18       33.56       36.36      9.49 o 
  -5   2  18        1.62        5.28      7.86 o 
  -4   2  18      191.84      164.63     17.04 o 
  -3   2  18      173.28      154.99     10.27 o 
  -2   2  18      180.46      172.95      9.02 o 
  -1   2  18      373.02      347.59     13.72 o 
   0   2  18       15.30       21.57     11.34 o 
   1   2  18       25.92       20.98      5.03 o 
   2   2  18      105.20      116.09     15.04 o 
   3   2  18        5.23        7.21      8.03 o 
 -19   3  18       49.52       44.61      8.30 o 
 -18   3  18      247.51      270.76     11.76 o 
 -17   3  18       37.44       29.17      5.00 o 
 -16   3  18       91.69       97.28      9.04 o 
 -15   3  18        7.65        6.15      7.18 o 
 -14   3  18      265.50      236.30      7.65 o 
 -13   3  18       31.36       19.22      3.02 o 
 -12   3  18       31.73       27.29      3.48 o 
 -11   3  18       24.54       19.11      5.64 o 
 -10   3  18      409.47      382.98     22.31 o 
  -9   3  18      155.61      149.59     15.85 o 
  -8   3  18       56.04       60.84      9.27 o 
  -7   3  18        7.37        6.77      4.21 o 
  -6   3  18      143.89      162.08     16.54 o 
  -5   3  18      150.06      149.84      9.26 o 
  -4   3  18       22.82       23.81      5.15 o 
  -3   3  18        0.64        4.58      7.74 o 
  -2   3  18      778.91      814.55     57.25 o 
  -1   3  18       15.66        9.78      3.74 o 
   0   3  18       13.61       14.23      5.50 o 
   1   3  18        9.53       11.89      6.13 o 
   2   3  18      144.68      122.52      9.91 o 
 -17   4  18     1004.67      955.25     52.79 o 
 -16   4  18      106.98       89.33      7.19 o 
 -15   4  18       41.99       36.26      7.90 o 
 -14   4  18      192.04      187.06      8.65 o 
 -13   4  18        2.86       13.94      4.40 o 
 -12   4  18       71.03       73.57      5.03 o 
 -11   4  18        7.52       10.39      4.40 o 
 -10   4  18      188.17      196.76     20.43 o 
  -9   4  18      204.11      196.72     29.20 o 
  -8   4  18       78.03       76.05      7.77 o 
  -7   4  18        5.80       11.68      5.34 o 
  -6   4  18      236.17      235.48     11.10 o 
  -5   4  18      137.02      124.76      9.43 o 
  -4   4  18       61.17       61.81      7.36 o 
  -3   4  18        0.32       13.80      9.58 o 
  -2   4  18        7.96       12.47      7.15 o 
  -1   4  18       42.92       40.39     11.79 o 
   0   4  18      416.47      406.73     43.55 o 
 -15   5  18       76.34       68.77     14.43 o 
 -14   5  18      136.12      124.76     11.21 o 
 -13   5  18      554.52      548.97     43.78 o 
 -12   5  18        2.34       20.83     12.04 o 
 -11   5  18      105.47      147.46     21.36 o 
 -10   5  18      548.70      610.75     32.62 o 
  -9   5  18      376.61      417.63     30.50 o 
  -8   5  18       39.70       49.85      7.28 o 
  -7   5  18      289.56      332.07     45.94 o 
  -6   5  18      156.99      172.79     13.96 o 
  -5   5  18      856.87      864.84     55.38 o 
  -4   5  18       20.19       22.63      6.58 o 
  -3   5  18      934.01     1025.19    121.32 o 
  -2   5  18       95.39       90.65      8.60 o 
 -10   6  18        8.72        8.27     11.17 o 
  -9   6  18      536.65      617.47     75.51 o 
  -8   6  18        0.99       11.41      9.97 o 
  -7   6  18      705.08      677.72     29.52 o 
 -20   1  19      148.64      136.05      9.67 o 
 -19   1  19      109.13      109.01      6.65 o 
 -18   1  19       27.59       23.36      4.01 o 
 -17   1  19      200.34      206.46      7.87 o 
 -16   1  19      389.79      402.06     17.21 o 
 -15   1  19      247.38      248.08     15.88 o 
 -14   1  19      415.82      406.98     22.20 o 
 -13   1  19       18.81       22.86      5.56 o 
 -12   1  19      417.60      413.38     40.60 o 
 -11   1  19        7.65        9.06      3.01 o 
 -10   1  19       78.63       74.84      8.14 o 
  -9   1  19      589.02      621.08     15.50 o 
  -8   1  19        3.96       12.19      6.20 o 
  -7   1  19       46.94       37.46      5.30 o 
  -6   1  19      881.08      928.14     33.47 o 
  -5   1  19      290.32      281.35     14.04 o 
  -4   1  19       36.31       35.29      6.25 o 
  -3   1  19      409.68      467.36     15.54 o 
  -2   1  19      523.64      519.73     16.11 o 
  -1   1  19      115.12      112.04      8.21 o 
   0   1  19        0.01        6.90     11.42 o 
   1   1  19       43.75       40.10      6.24 o 
   2   1  19        9.29        7.57      4.18 o 
 -19   2  19      131.82      124.35     12.75 o 
 -18   2  19      563.14      571.24     46.34 o 
 -17   2  19     1350.39     1380.51     61.66 o 
 -16   2  19      758.32      771.88     21.19 o 
 -15   2  19       62.47       59.27      4.71 o 
 -14   2  19       17.14       20.35      3.09 o 
 -13   2  19       16.04       19.15      3.03 o 
 -12   2  19      472.74      420.78     15.80 o 
 -11   2  19       72.86      101.17      7.71 o 
 -10   2  19      336.53      392.05     20.43 o 
  -9   2  19     1159.64     1222.79     28.48 o 
  -8   2  19       11.39       16.62      5.06 o 
  -7   2  19      717.65      714.59     19.46 o 
  -6   2  19      105.46       78.72     10.57 o 
  -5   2  19      710.08      710.28     20.03 o 
  -4   2  19      113.90      110.36      7.39 o 
  -3   2  19        1.64       14.24      8.74 o 
  -2   2  19      244.39      241.18     11.68 o 
  -1   2  19       88.42       73.10      7.07 o 
   0   2  19       31.85       31.09     12.16 o 
   1   2  19     1386.05     1344.43    105.15 o 
 -18   3  19       40.82       45.71      6.22 o 
 -17   3  19       33.99       21.27      4.14 o 
 -16   3  19        6.51        6.11      4.17 o 
 -15   3  19       18.13       23.61      4.39 o 
 -14   3  19      170.40      194.88     34.36 o 
 -13   3  19      741.35      777.24     49.52 o 
 -12   3  19      802.63      818.50     44.73 o 
 -11   3  19      109.60      119.84      9.22 o 
 -10   3  19      327.69      314.72      9.92 o 
  -9   3  19      233.82      215.94      8.65 o 
  -8   3  19       12.15       11.08      3.58 o 
  -7   3  19       89.02       85.76      8.77 o 
  -6   3  19     1521.95     1680.98    202.63 o 
  -5   3  19      735.17      757.57     33.24 o 
  -4   3  19       11.28       12.21      8.26 o 
  -3   3  19      712.80      776.98     24.24 o 
  -2   3  19     1030.44     1035.12     43.06 o 
  -1   3  19       53.00       52.78      7.68 o 
   0   3  19       34.03       25.96      8.98 o 
 -17   4  19       89.07       82.52      7.33 o 
 -16   4  19      148.60      117.09     12.87 o 
 -15   4  19        4.30       20.12      5.65 o 
 -14   4  19      134.37      102.85      7.79 o 
 -13   4  19        0.70        9.72      4.48 o 
 -12   4  19      146.02      130.42      8.75 o 
 -11   4  19       32.94       21.58      6.15 o 
 -10   4  19      256.01      248.59     19.91 o 
  -9   4  19      220.17      195.84     10.24 o 
  -8   4  19        0.48        9.04      3.35 o 
  -7   4  19      148.86      183.98     15.01 o 
  -6   4  19       85.11       79.29      8.32 o 
  -5   4  19       92.60      102.99      9.21 o 
  -4   4  19        0.49       12.37      8.52 o 
  -3   4  19        6.76        7.84      4.79 o 
  -2   4  19       65.69       88.09     12.91 o 
  -1   4  19      147.76      114.07     22.21 o 
 -14   5  19       33.84       29.76      4.88 o 
 -13   5  19       34.09       37.12      6.62 o 
 -12   5  19       25.04       30.66     10.50 o 
 -11   5  19        1.50        8.79      5.37 o 
 -10   5  19       66.64       64.11     12.78 o 
  -9   5  19      280.92      308.07     13.06 o 
  -8   5  19       57.45       43.31      6.46 o 
  -7   5  19       17.42       25.86     10.34 o 
  -6   5  19       75.56       80.98      8.47 o 
  -5   5  19        0.63       12.11      7.55 o 
  -4   5  19       93.81       79.87     14.47 o 
 -20   0  20      367.58      421.08     24.00 o 
 -18   0  20     1893.81     2128.10     60.90 o 
 -17   0  20     2073.39     2440.75     77.78 o 
 -16   0  20      329.99      386.25     18.68 o 
 -15   0  20       28.13       18.42      5.32 o 
 -14   0  20        0.29        8.63     11.18 o 
 -13   0  20      779.67      795.79     30.23 o 
 -12   0  20      710.34      759.24     29.75 o 
 -11   0  20      131.93      147.22     12.89 o 
 -10   0  20     1341.48     1507.94     46.80 o 
  -9   0  20      974.95      992.04     34.07 o 
  -8   0  20       73.30      101.81     12.12 o 
  -7   0  20      168.75      191.30     15.82 o 
  -6   0  20      153.00      147.64     12.25 o 
  -5   0  20       13.52       16.36      6.43 o 
  -4   0  20        9.78        9.84      5.10 o 
  -3   0  20     1028.88      972.42     33.37 o 
  -2   0  20      326.83      289.14     16.22 o 
  -1   0  20       37.70       34.90      8.68 o 
   0   0  20       71.62       58.42     11.62 o 
   1   0  20      316.84      377.91     23.60 o 
 -20   1  20      208.36      179.78     18.18 o 
 -19   1  20       72.94       76.86      9.04 o 
 -18   1  20       12.69       10.53      3.17 o 
 -17   1  20       76.26       72.04      7.74 o 
 -16   1  20       23.12       17.39      5.43 o 
 -15   1  20      156.99      135.96      7.96 o 
 -14   1  20      510.59      478.50     20.09 o 
 -13   1  20     2699.74     2756.08    136.46 o 
 -12   1  20      187.48      173.08      7.39 o 
 -11   1  20      317.95      303.26     17.55 o 
 -10   1  20       39.73       48.40      6.25 o 
  -9   1  20      116.67      103.05      7.13 o 
  -8   1  20       21.74       19.73      5.03 o 
  -7   1  20       93.70      113.98      8.64 o 
  -6   1  20      969.60      957.51     28.41 o 
  -5   1  20      769.17      806.18     22.81 o 
  -4   1  20       23.71       35.59      8.59 o 
  -3   1  20      925.89      991.81     25.09 o 
  -2   1  20      591.74      579.98     24.06 o 
  -1   1  20       47.04       25.20      7.99 o 
   0   1  20       14.26       17.61      4.90 o 
   1   1  20      301.78      298.72     32.70 o 
 -19   2  20        0.56       12.70      5.76 o 
 -18   2  20      121.53      110.04      7.50 o 
 -17   2  20        7.99       10.90      4.56 o 
 -16   2  20      103.53       92.39      6.59 o 
 -15   2  20       62.73       61.76      4.79 o 
 -14   2  20        0.00       11.92      4.17 o 
 -13   2  20      113.76      105.03      9.01 o 
 -12   2  20        8.31       20.65     11.91 o 
 -11   2  20      182.70      180.30     10.13 o 
 -10   2  20      198.69      198.00      9.96 o 
  -9   2  20      198.77      170.14     11.31 o 
  -8   2  20        0.63        2.03      7.24 o 
  -7   2  20       48.55       58.21      7.32 o 
  -6   2  20       53.12       38.81      5.63 o 
  -5   2  20       97.82       92.74      8.04 o 
  -4   2  20        6.89       13.74      4.31 o 
  -3   2  20        6.53       19.34      8.13 o 
  -2   2  20       10.05       23.62      6.48 o 
  -1   2  20      320.11      343.59     14.37 o 
   0   2  20       41.63       33.16      7.23 o 
 -18   3  20       20.08       17.00      6.99 o 
 -17   3  20       15.42       16.66      4.79 o 
 -16   3  20      135.73      148.93     14.27 o 
 -15   3  20       27.42       22.97      6.51 o 
 -14   3  20       45.97       34.68      3.92 o 
 -13   3  20      270.86      268.05     21.33 o 
 -12   3  20      119.05       89.75      6.89 o 
 -11   3  20        5.47        6.42      3.59 o 
 -10   3  20       19.12       11.87      5.70 o 
  -9   3  20        0.01       20.86      8.38 o 
  -8   3  20       45.00       24.24      5.54 o 
  -7   3  20      167.89      179.42     16.39 o 
  -6   3  20       73.76       59.64      6.47 o 
  -5   3  20       81.90       92.20     12.74 o 
  -4   3  20       50.77       41.45      7.02 o 
  -3   3  20        6.00       21.03      6.91 o 
  -2   3  20        2.35       19.06      8.00 o 
  -1   3  20      242.76      234.36     13.44 o 
 -16   4  20      458.44      446.17     21.65 o 
 -15   4  20      339.63      290.73     23.48 o 
 -14   4  20        5.68       13.03      3.47 o 
 -13   4  20      189.70      152.60      6.75 o 
 -12   4  20      103.96       88.88     10.98 o 
 -11   4  20       46.50       52.30      7.06 o 
 -10   4  20      157.47      136.15      9.39 o 
  -9   4  20      632.51      712.51     23.79 o 
  -8   4  20       34.04       25.35      5.76 o 
  -7   4  20        4.22       18.81      6.89 o 
  -6   4  20       14.25       13.74      4.86 o 
  -5   4  20        6.78       23.45      7.82 o 
  -4   4  20      134.49      115.93     13.31 o 
  -3   4  20      199.96      206.80     12.76 o 
 -12   5  20      398.16      329.01     29.12 o 
 -11   5  20       59.29       61.45      8.02 o 
 -10   5  20       44.31       42.86      6.32 o 
  -9   5  20       11.57       14.40      4.49 o 
  -8   5  20       19.92       21.85     11.87 o 
  -7   5  20       43.90       37.87      7.29 o 
 -19   1  21        0.24       13.36      7.91 o 
 -18   1  21       10.10       14.13      5.88 o 
 -17   1  21      235.44      258.12     11.56 o 
 -16   1  21        0.20       10.15      7.96 o 
 -15   1  21      242.09      275.99     12.14 o 
 -14   1  21      160.70      155.68      9.41 o 
 -13   1  21     1123.93     1005.53    130.63 o 
 -12   1  21      157.40      136.87      8.25 o 
 -11   1  21        0.11       13.30      5.23 o 
 -10   1  21       20.44       24.25      4.94 o 
  -9   1  21      625.79      670.93     28.26 o 
  -8   1  21       13.55       14.66      4.11 o 
  -7   1  21        7.82       22.18      8.68 o 
  -6   1  21      299.30      328.52     13.50 o 
  -5   1  21      558.86      538.82     29.45 o 
  -4   1  21      443.38      428.15     16.04 o 
  -3   1  21        1.10       27.93      9.48 o 
  -2   1  21        1.78       12.27      8.64 o 
  -1   1  21       71.22       67.14      9.31 o 
 -18   2  21      639.95      678.00     33.12 o 
 -17   2  21      871.83      910.70     45.07 o 
 -16   2  21      264.13      259.25      8.13 o 
 -15   2  21       17.86       16.59      3.89 o 
 -14   2  21       23.17       19.96      3.42 o 
 -13   2  21     1444.37     1371.62     93.37 o 
 -12   2  21      333.22      332.31     24.26 o 
 -11   2  21      203.71      185.27     10.19 o 
 -10   2  21      348.30      407.46     15.17 o 
  -9   2  21      193.00      181.22     16.22 o 
  -8   2  21      263.52      283.86     28.37 o 
  -7   2  21      208.07      183.58     10.67 o 
  -6   2  21      133.49      116.20      8.37 o 
  -5   2  21       79.45       85.90      9.47 o 
  -4   2  21       45.69       36.04      7.04 o 
  -3   2  21      372.61      351.26     26.62 o 
  -2   2  21      140.06      137.97      9.57 o 
 -17   3  21       75.02       53.63      6.30 o 
 -16   3  21      797.85      793.64     51.17 o 
 -15   3  21       32.43       25.48      8.70 o 
 -14   3  21      125.07      130.10      7.46 o 
 -13   3  21      657.51      588.98     18.13 o 
 -12   3  21      663.58      692.37     40.44 o 
 -11   3  21       19.72       17.74      3.56 o 
 -10   3  21       86.71       92.75      9.44 o 
  -9   3  21       66.32       81.51      8.47 o 
  -8   3  21      317.53      328.34     13.38 o 
  -7   3  21       51.67       41.19      7.07 o 
  -6   3  21      788.24      775.01     21.12 o 
  -5   3  21      213.99      227.43     12.66 o 
  -4   3  21        0.11       10.76      8.15 o 
  -3   3  21      150.77      168.38     11.13 o 
 -15   4  21       26.59       18.44      5.27 o 
 -14   4  21       41.91       21.39      6.68 o 
 -13   4  21       31.11       16.03      3.84 o 
 -12   4  21      150.54      160.90     10.06 o 
 -11   4  21        8.59       11.04      5.37 o 
 -10   4  21        2.57        7.92      7.54 o 
  -9   4  21      137.08      161.22     11.04 o 
  -8   4  21      129.55      119.06     10.57 o 
  -7   4  21       53.92       47.87      6.58 o 
  -6   4  21       19.29       19.54      7.64 o 
  -5   4  21       11.05       13.21      8.24 o 
 -18   0  22        0.61       33.19     11.26 o 
 -17   0  22      162.82      199.18     16.34 o 
 -16   0  22       76.51       61.62      9.17 o 
 -15   0  22      172.87      155.76     12.79 o 
 -14   0  22      148.49      161.65     14.88 o 
 -13   0  22        4.03        0.37      7.86 o 
 -12   0  22     1348.98     1557.16     48.73 o 
 -11   0  22      221.33      224.98     16.87 o 
 -10   0  22      262.84      260.44     17.34 o 
  -9   0  22      501.94      530.38     24.59 o 
  -8   0  22      413.10      456.91     22.35 o 
  -7   0  22        4.05       23.23     12.99 o 
  -6   0  22      503.80      522.39     25.62 o 
  -5   0  22       27.14       29.24      7.87 o 
  -4   0  22       14.43       16.91      7.15 o 
  -3   0  22      347.45      373.35     20.70 o 
  -2   0  22      255.35      242.07     17.52 o 
 -18   1  22       25.56       22.91     10.71 o 
 -17   1  22       43.43       37.31      8.19 o 
 -16   1  22      876.64     1021.09     25.05 o 
 -15   1  22      236.55      259.69     21.04 o 
 -14   1  22      172.07      175.27     10.57 o 
 -13   1  22       75.18       72.72      7.21 o 
 -12   1  22      539.45      599.51     26.48 o 
 -11   1  22      341.26      363.01     15.36 o 
 -10   1  22        2.46       18.30      7.74 o 
  -9   1  22      293.94      334.02     13.62 o 
  -8   1  22      616.24      668.22     20.22 o 
  -7   1  22       39.23       42.04      6.74 o 
  -6   1  22      177.09      171.25     13.03 o 
  -5   1  22      396.94      429.68     41.38 o 
  -4   1  22       38.37       46.56      7.26 o 
  -3   1  22       40.77       31.62      7.16 o 
 -18   2  22      109.16      108.41     15.51 o 
 -17   2  22       71.05       58.15     17.20 o 
 -16   2  22       35.54       33.14      5.32 o 
 -15   2  22        2.81        4.78      3.17 o 
 -14   2  22       19.99       22.58      6.28 o 
 -13   2  22        1.17        3.41      6.25 o 
 -12   2  22        7.79       13.80      6.61 o 
 -11   2  22       58.17       60.81      7.22 o 
 -10   2  22        5.06       11.90      6.68 o 
  -9   2  22       31.00       43.82      6.98 o 
  -8   2  22        6.95       13.48      5.68 o 
  -7   2  22       16.83       15.14      5.79 o 
  -6   2  22        2.14       31.54     20.51 o 
  -5   2  22        4.83       25.39      7.91 o 
  -4   2  22        0.61        8.43      8.41 o 
  -3   2  22        0.14        5.43      9.10 o 
 -16   3  22       23.83       14.83      6.05 o 
 -15   3  22        2.46       14.89      5.88 o 
 -14   3  22        2.07        8.56      3.46 o 
 -13   3  22      103.75       96.98      6.55 o 
 -12   3  22       75.69       49.29      7.40 o 
 -11   3  22       37.63       54.03     11.78 o 
 -10   3  22       30.49       29.43      6.04 o 
  -9   3  22      139.80      126.50     14.11 o 
  -8   3  22      175.81      194.36     24.15 o 
  -7   3  22        0.10       17.24      8.53 o 
  -6   3  22       91.55       78.28     14.90 o 
  -5   3  22       28.23       47.43      8.56 o 
 -13   4  22      512.03      470.54     29.41 o 
 -12   4  22       51.13       35.12      6.26 o 
 -11   4  22       82.92       89.47      9.18 o 
 -10   4  22      121.67      136.86     10.55 o 
  -9   4  22      199.54      195.13     11.63 o 
  -8   4  22       40.54       35.47      7.18 o 
 -17   1  23        0.53       14.08      7.91 o 
 -16   1  23      675.89      771.41     24.02 o 
 -15   1  23      347.58      418.64     15.37 o 
 -14   1  23       10.43       12.56      4.99 o 
 -13   1  23        0.46        9.03      8.07 o 
 -12   1  23      393.44      434.45     15.53 o 
 -11   1  23        0.66       12.48      5.49 o 
 -10   1  23        4.96       10.36      8.80 o 
  -9   1  23      893.54      946.62     34.00 o 
  -8   1  23      470.77      505.19     17.59 o 
  -7   1  23        7.85       11.85      6.08 o 
  -6   1  23        4.86       14.26      5.75 o 
  -5   1  23        2.61        1.20      6.25 o 
 -16   2  23        4.88        9.06      6.10 o 
 -15   2  23       29.71       44.77      9.25 o 
 -14   2  23      263.56      234.35      9.85 o 
 -13   2  23        9.80       10.82      4.84 o 
 -12   2  23      682.27      734.97     21.14 o 
 -11   2  23      762.08      781.02     22.38 o 
 -10   2  23       61.40       54.30     12.00 o 
  -9   2  23      509.21      522.70     19.13 o 
  -8   2  23      265.01      294.15     14.95 o 
  -7   2  23       57.32       60.97     10.95 o 
  -6   2  23      564.22      578.20     18.15 o 
 -14   3  23        1.75       19.59      7.73 o 
 -13   3  23      370.19      355.54     26.72 o 
 -12   3  23       27.98       24.36      5.79 o 
 -11   3  23       18.04       12.84      7.66 o 
 -10   3  23      405.60      437.04     17.66 o 
  -9   3  23     1033.01     1150.02     28.22 o 
  -8   3  23      555.33      554.59     18.80 o 
 -16   0  24      705.57      834.92     33.63 o 
 -15   0  24       11.87       16.08      7.46 o 
 -14   0  24       65.93       78.91     11.58 o 
 -13   0  24      889.60      912.16     33.56 o 
 -12   0  24      658.15      722.15     28.07 o 
 -11   0  24       23.07       21.23      7.54 o 
 -10   0  24      338.24      336.85     21.86 o 
  -9   0  24      265.46      277.08     19.54 o 
  -8   0  24        3.84       16.17     14.33 o 
  -7   0  24       24.08       24.54      9.65 o 
 -16   1  24      766.08      984.40     41.43 o 
 -15   1  24      259.84      277.89     12.72 o 
 -14   1  24       19.86       34.14     12.17 o 
 -13   1  24        0.32        9.97      6.17 o 
 -12   1  24       23.36       11.51      3.59 o 
 -11   1  24        3.75        8.08      4.80 o 
 -10   1  24      130.78      145.71     20.39 o 
  -9   1  24     1405.31     1543.32     35.56 o 
  -8   1  24      450.25      474.09     16.79 o 
  -7   1  24        8.76       18.78      7.31 o 
 -14   2  24      126.43      169.02     37.49 o 
 -13   2  24      310.22      309.66     14.25 o 
 -12   2  24       71.42       61.69     10.09 o 
 -11   2  24       62.82       64.67      7.47 o 
 -10   2  24       11.51       11.69      5.18 o 
  -9   2  24       16.79       16.89      7.71 o 
 -12   1  25       95.21       53.73     11.55 o 
                                                 
